# Supplementary material for: African savanna raptors show evidence of widespread population collapse and a growing dependence on protected areas
Source: Nat Ecol Evol. 2024 Jan 4;8(1):45–56. doi: 10.1038/s41559-023-02236-0 (PMC10781635; doi:10.1038/s41559-023-02236-0)
Supplement: Supplementary file 3 — Source data for regional bar charts, showing percentage decline in bateleur encounter rates within protected and unprotected areas, projected over three generation lengths. [file 41559_2023_2236_MOESM3_ESM.csv]

study	pastatus	threeglchange	changetext
bmn	PAs	-47	-47%
bmn	UPAs	-100	-100%
cam	PAs	-73	-73%
cam	UPAs	-96	-96%
ken	PAs	-39	-39%
ken	UPAs	-61	-61%
bot	PAs	-58	-58%
bot	UPAs	-81	-81%
