# Supplementary material for: African savanna raptors show evidence of widespread population collapse and a growing dependence on protected areas
Source: Nat Ecol Evol. 2024 Jan 4;8(1):45–56. doi: 10.1038/s41559-023-02236-0 (PMC10781635; doi:10.1038/s41559-023-02236-0)
Supplement: Supplementary file 4 — Source data for horizontal bar chart, showing percentage change in encounter rates for 42 species, projected over three generation lengths. [file 41559_2023_2236_MOESM4_ESM.csv]

Abbrev	Annest	Threeglest	Regions	medannch	med3glch	q13gl	q33gl	gl3	species
AHEA	-0.07416131	-0.911778572	2	-0.07516	-0.914728218	-0.918425038	-0.910839086	31.50862627	African hawk-eagle
AHEA	-0.07731032	-0.920758634	2	-0.07516	-0.914728218	-0.918425038	-0.910839086	31.50862627	African hawk-eagle
AHEA	-0.07287243	-0.907825528	2	-0.07516	-0.914728218	-0.918425038	-0.910839086	31.50862627	African hawk-eagle
AHEA	-0.07602859	-0.91721578	2	-0.07516	-0.914728218	-0.918425038	-0.910839086	31.50862627	African hawk-eagle
AHEA	-0.07431874	-0.912250016	2	-0.07516	-0.914728218	-0.918425038	-0.910839086	31.50862627	African hawk-eagle
AHEA	-0.07746776	-0.921183558	2	-0.07516	-0.914728218	-0.918425038	-0.910839086	31.50862627	African hawk-eagle
AHEA	-0.07302987	-0.908317445	2	-0.07516	-0.914728218	-0.918425038	-0.910839086	31.50862627	African hawk-eagle
AHEA	-0.07618602	-0.91765906	2	-0.07516	-0.914728218	-0.918425038	-0.910839086	31.50862627	African hawk-eagle
AHEA	-0.07412614	-0.911672917	2	-0.07516	-0.914728218	-0.918425038	-0.910839086	31.50862627	African hawk-eagle
AHEA	-0.07727515	-0.920663409	2	-0.07516	-0.914728218	-0.918425038	-0.910839086	31.50862627	African hawk-eagle
AHEA	-0.07283726	-0.907715292	2	-0.07516	-0.914728218	-0.918425038	-0.910839086	31.50862627	African hawk-eagle
AHEA	-0.07599342	-0.917116436	2	-0.07516	-0.914728218	-0.918425038	-0.910839086	31.50862627	African hawk-eagle
AHEA	-0.07428359	-0.912144967	2	-0.07516	-0.914728218	-0.918425038	-0.910839086	31.50862627	African hawk-eagle
AHEA	-0.0774326	-0.921088855	2	-0.07516	-0.914728218	-0.918425038	-0.910839086	31.50862627	African hawk-eagle
AHEA	-0.07299471	-0.908207809	2	-0.07516	-0.914728218	-0.918425038	-0.910839086	31.50862627	African hawk-eagle
AHEA	-0.07615087	-0.917560287	2	-0.07516	-0.914728218	-0.918425038	-0.910839086	31.50862627	African hawk-eagle
AHHA	-0.0350013	-0.542438785	2	-0.03834	-0.575948016	-0.614871835	-0.53307449	21.9443439	African harrier-hawk
AHHA	-0.04500556	-0.635974654	2	-0.03834	-0.575948016	-0.614871835	-0.53307449	21.9443439	African harrier-hawk
AHHA	-0.03171241	-0.506968134	2	-0.03834	-0.575948016	-0.614871835	-0.53307449	21.9443439	African harrier-hawk
AHHA	-0.04176478	-0.607880866	2	-0.03834	-0.575948016	-0.614871835	-0.53307449	21.9443439	African harrier-hawk
AHHA	-0.03499088	-0.542330352	2	-0.03834	-0.575948016	-0.614871835	-0.53307449	21.9443439	African harrier-hawk
AHHA	-0.04499514	-0.635887483	2	-0.03834	-0.575948016	-0.614871835	-0.53307449	21.9443439	African harrier-hawk
AHHA	-0.03170199	-0.506851692	2	-0.03834	-0.575948016	-0.614871835	-0.53307449	21.9443439	African harrier-hawk
AHHA	-0.04175436	-0.607787286	2	-0.03834	-0.575948016	-0.614871835	-0.53307449	21.9443439	African harrier-hawk
AHHA	-0.03492209	-0.541613891	2	-0.03834	-0.575948016	-0.614871835	-0.53307449	21.9443439	African harrier-hawk
AHHA	-0.04492635	-0.635311505	2	-0.03834	-0.575948016	-0.614871835	-0.53307449	21.9443439	African harrier-hawk
AHHA	-0.0316332	-0.506082315	2	-0.03834	-0.575948016	-0.614871835	-0.53307449	21.9443439	African harrier-hawk
AHHA	-0.04168557	-0.607168957	2	-0.03834	-0.575948016	-0.614871835	-0.53307449	21.9443439	African harrier-hawk
AHHA	-0.03491167	-0.541505271	2	-0.03834	-0.575948016	-0.614871835	-0.53307449	21.9443439	African harrier-hawk
AHHA	-0.04491593	-0.635224183	2	-0.03834	-0.575948016	-0.614871835	-0.53307449	21.9443439	African harrier-hawk
AHHA	-0.03162278	-0.505965673	2	-0.03834	-0.575948016	-0.614871835	-0.53307449	21.9443439	African harrier-hawk
AHHA	-0.04167515	-0.607075215	2	-0.03834	-0.575948016	-0.614871835	-0.53307449	21.9443439	African harrier-hawk
AUBU	-0.05713811	-0.781006662	1	-0.05761427	-0.783843625	-0.787310767	-0.780321162	25.81289991	Augur buzzard
AUBU	-0.056681448	-0.778252265	1	-0.05761427	-0.783843625	-0.787310767	-0.780321162	25.81289991	Augur buzzard
AUBU	-0.05854641	-0.789295388	1	-0.05761427	-0.783843625	-0.787310767	-0.780321162	25.81289991	Augur buzzard
AUBU	-0.058090429	-0.786645242	1	-0.05761427	-0.783843625	-0.787310767	-0.780321162	25.81289991	Augur buzzard
BATE	-0.034501927	-0.78820816	4	-0.04522	-0.870702391	-0.928063368	-0.768746449	44.20676475	Bateleur
BATE	-0.060288027	-0.935999154	4	-0.04522	-0.870702391	-0.928063368	-0.768746449	44.20676475	Bateleur
BATE	-0.029453654	-0.733294668	4	-0.04522	-0.870702391	-0.928063368	-0.768746449	44.20676475	Bateleur
BATE	-0.05548979	-0.919838376	4	-0.04522	-0.870702391	-0.928063368	-0.768746449	44.20676475	Bateleur
BATE	-0.034657752	-0.789713973	4	-0.04522	-0.870702391	-0.928063368	-0.768746449	44.20676475	Bateleur
BATE	-0.060443853	-0.936466634	4	-0.04522	-0.870702391	-0.928063368	-0.768746449	44.20676475	Bateleur
BATE	-0.029609479	-0.73518108	4	-0.04522	-0.870702391	-0.928063368	-0.768746449	44.20676475	Bateleur
BATE	-0.055645616	-0.920420934	4	-0.04522	-0.870702391	-0.928063368	-0.768746449	44.20676475	Bateleur
BATE	-0.034421823	-0.787429978	4	-0.04522	-0.870702391	-0.928063368	-0.768746449	44.20676475	Bateleur
BATE	-0.060207923	-0.935757533	4	-0.04522	-0.870702391	-0.928063368	-0.768746449	44.20676475	Bateleur
BATE	-0.029373549	-0.732319825	4	-0.04522	-0.870702391	-0.928063368	-0.768746449	44.20676475	Bateleur
BATE	-0.055409686	-0.919537283	4	-0.04522	-0.870702391	-0.928063368	-0.768746449	44.20676475	Bateleur
BATE	-0.034578256	-0.788947073	4	-0.04522	-0.870702391	-0.928063368	-0.768746449	44.20676475	Bateleur
BATE	-0.060364356	-0.936228561	4	-0.04522	-0.870702391	-0.928063368	-0.768746449	44.20676475	Bateleur
BATE	-0.029529983	-0.734220336	4	-0.04522	-0.870702391	-0.928063368	-0.768746449	44.20676475	Bateleur
BATE	-0.055566119	-0.920124253	4	-0.04522	-0.870702391	-0.928063368	-0.768746449	44.20676475	Bateleur
BATE	-0.03622727	-0.804309201	4	-0.04522	-0.870702391	-0.928063368	-0.768746449	44.20676475	Bateleur
BATE	-0.06201337	-0.94099297	4	-0.04522	-0.870702391	-0.928063368	-0.768746449	44.20676475	Bateleur
BATE	-0.031178996	-0.753468935	4	-0.04522	-0.870702391	-0.928063368	-0.768746449	44.20676475	Bateleur
BATE	-0.057215133	-0.926062638	4	-0.04522	-0.870702391	-0.928063368	-0.768746449	44.20676475	Bateleur
BATE	-0.036383095	-0.80570302	4	-0.04522	-0.870702391	-0.928063368	-0.768746449	44.20676475	Bateleur
BATE	-0.062169196	-0.941424764	4	-0.04522	-0.870702391	-0.928063368	-0.768746449	44.20676475	Bateleur
BATE	-0.031334822	-0.755215748	4	-0.04522	-0.870702391	-0.928063368	-0.768746449	44.20676475	Bateleur
BATE	-0.057370958	-0.926600943	4	-0.04522	-0.870702391	-0.928063368	-0.768746449	44.20676475	Bateleur
BATE	-0.036147166	-0.80358889	4	-0.04522	-0.870702391	-0.928063368	-0.768746449	44.20676475	Bateleur
BATE	-0.061933266	-0.940769791	4	-0.04522	-0.870702391	-0.928063368	-0.768746449	44.20676475	Bateleur
BATE	-0.031098892	-0.752566224	4	-0.04522	-0.870702391	-0.928063368	-0.768746449	44.20676475	Bateleur
BATE	-0.057135029	-0.925784415	4	-0.04522	-0.870702391	-0.928063368	-0.768746449	44.20676475	Bateleur
BATE	-0.036303599	-0.804993161	4	-0.04522	-0.870702391	-0.928063368	-0.768746449	44.20676475	Bateleur
BATE	-0.062089699	-0.941204865	4	-0.04522	-0.870702391	-0.928063368	-0.768746449	44.20676475	Bateleur
BATE	-0.031255325	-0.754326104	4	-0.04522	-0.870702391	-0.928063368	-0.768746449	44.20676475	Bateleur
BATE	-0.057291462	-0.926326799	4	-0.04522	-0.870702391	-0.928063368	-0.768746449	44.20676475	Bateleur
BATE	-0.033107288	-0.774253324	4	-0.04522	-0.870702391	-0.928063368	-0.768746449	44.20676475	Bateleur
BATE	-0.058893388	-0.931662715	4	-0.04522	-0.870702391	-0.928063368	-0.768746449	44.20676475	Bateleur
BATE	-0.028059014	-0.715815885	4	-0.04522	-0.870702391	-0.928063368	-0.768746449	44.20676475	Bateleur
BATE	-0.054095151	-0.914435428	4	-0.04522	-0.870702391	-0.928063368	-0.768746449	44.20676475	Bateleur
BATE	-0.033263113	-0.775856047	4	-0.04522	-0.870702391	-0.928063368	-0.768746449	44.20676475	Bateleur
BATE	-0.059049213	-0.932161132	4	-0.04522	-0.870702391	-0.928063368	-0.768746449	44.20676475	Bateleur
BATE	-0.02821484	-0.717823051	4	-0.04522	-0.870702391	-0.928063368	-0.768746449	44.20676475	Bateleur
BATE	-0.054250976	-0.915056338	4	-0.04522	-0.870702391	-0.928063368	-0.768746449	44.20676475	Bateleur
BATE	-0.033027184	-0.773425067	4	-0.04522	-0.870702391	-0.928063368	-0.768746449	44.20676475	Bateleur
BATE	-0.058813284	-0.931405105	4	-0.04522	-0.870702391	-0.928063368	-0.768746449	44.20676475	Bateleur
BATE	-0.02797891	-0.714778649	4	-0.04522	-0.870702391	-0.928063368	-0.768746449	44.20676475	Bateleur
BATE	-0.054015047	-0.914114516	4	-0.04522	-0.870702391	-0.928063368	-0.768746449	44.20676475	Bateleur
BATE	-0.033183617	-0.77503979	4	-0.04522	-0.870702391	-0.928063368	-0.768746449	44.20676475	Bateleur
BATE	-0.058969717	-0.931907303	4	-0.04522	-0.870702391	-0.928063368	-0.768746449	44.20676475	Bateleur
BATE	-0.028135343	-0.716800805	4	-0.04522	-0.870702391	-0.928063368	-0.768746449	44.20676475	Bateleur
BATE	-0.05417148	-0.914740124	4	-0.04522	-0.870702391	-0.928063368	-0.768746449	44.20676475	Bateleur
BATE	-0.034844465	-0.791504484	4	-0.04522	-0.870702391	-0.928063368	-0.768746449	44.20676475	Bateleur
BATE	-0.060630565	-0.937022382	4	-0.04522	-0.870702391	-0.928063368	-0.768746449	44.20676475	Bateleur
BATE	-0.029796191	-0.737424238	4	-0.04522	-0.870702391	-0.928063368	-0.768746449	44.20676475	Bateleur
BATE	-0.055832328	-0.921113517	4	-0.04522	-0.870702391	-0.928063368	-0.768746449	44.20676475	Bateleur
BATE	-0.03500029	-0.792987385	4	-0.04522	-0.870702391	-0.928063368	-0.768746449	44.20676475	Bateleur
BATE	-0.06078639	-0.937482554	4	-0.04522	-0.870702391	-0.928063368	-0.768746449	44.20676475	Bateleur
BATE	-0.029952017	-0.739282095	4	-0.04522	-0.870702391	-0.928063368	-0.768746449	44.20676475	Bateleur
BATE	-0.055988153	-0.921687016	4	-0.04522	-0.870702391	-0.928063368	-0.768746449	44.20676475	Bateleur
BATE	-0.03476436	-0.790738142	4	-0.04522	-0.870702391	-0.928063368	-0.768746449	44.20676475	Bateleur
BATE	-0.060550461	-0.936784536	4	-0.04522	-0.870702391	-0.928063368	-0.768746449	44.20676475	Bateleur
BATE	-0.029716087	-0.73646415	4	-0.04522	-0.870702391	-0.928063368	-0.768746449	44.20676475	Bateleur
BATE	-0.055752224	-0.920817106	4	-0.04522	-0.870702391	-0.928063368	-0.768746449	44.20676475	Bateleur
BATE	-0.034920794	-0.792232155	4	-0.04522	-0.870702391	-0.928063368	-0.768746449	44.20676475	Bateleur
BATE	-0.060706894	-0.937248203	4	-0.04522	-0.870702391	-0.928063368	-0.768746449	44.20676475	Bateleur
BATE	-0.02987252	-0.738335895	4	-0.04522	-0.870702391	-0.928063368	-0.768746449	44.20676475	Bateleur
BATE	-0.055908657	-0.921394949	4	-0.04522	-0.870702391	-0.928063368	-0.768746449	44.20676475	Bateleur
BATE	-0.034610922	-0.789262529	4	-0.04522	-0.870702391	-0.928063368	-0.768746449	44.20676475	Bateleur
BATE	-0.060397022	-0.936326493	4	-0.04522	-0.870702391	-0.928063368	-0.768746449	44.20676475	Bateleur
BATE	-0.029562648	-0.734615525	4	-0.04522	-0.870702391	-0.928063368	-0.768746449	44.20676475	Bateleur
BATE	-0.055598785	-0.920246292	4	-0.04522	-0.870702391	-0.928063368	-0.768746449	44.20676475	Bateleur
BATE	-0.034766747	-0.790761014	4	-0.04522	-0.870702391	-0.928063368	-0.768746449	44.20676475	Bateleur
BATE	-0.060552847	-0.936791635	4	-0.04522	-0.870702391	-0.928063368	-0.768746449	44.20676475	Bateleur
BATE	-0.029718474	-0.736492804	4	-0.04522	-0.870702391	-0.928063368	-0.768746449	44.20676475	Bateleur
BATE	-0.05575461	-0.920825953	4	-0.04522	-0.870702391	-0.928063368	-0.768746449	44.20676475	Bateleur
BATE	-0.034530817	-0.788488134	4	-0.04522	-0.870702391	-0.928063368	-0.768746449	44.20676475	Bateleur
BATE	-0.060316918	-0.936086079	4	-0.04522	-0.870702391	-0.928063368	-0.768746449	44.20676475	Bateleur
BATE	-0.029482544	-0.733645401	4	-0.04522	-0.870702391	-0.928063368	-0.768746449	44.20676475	Bateleur
BATE	-0.055518681	-0.919946697	4	-0.04522	-0.870702391	-0.928063368	-0.768746449	44.20676475	Bateleur
BATE	-0.034687251	-0.789997847	4	-0.04522	-0.870702391	-0.928063368	-0.768746449	44.20676475	Bateleur
BATE	-0.060473351	-0.936554753	4	-0.04522	-0.870702391	-0.928063368	-0.768746449	44.20676475	Bateleur
BATE	-0.029638977	-0.735536711	4	-0.04522	-0.870702391	-0.928063368	-0.768746449	44.20676475	Bateleur
BATE	-0.055675114	-0.920530747	4	-0.04522	-0.870702391	-0.928063368	-0.768746449	44.20676475	Bateleur
BATE	-0.036336264	-0.805285154	4	-0.04522	-0.870702391	-0.928063368	-0.768746449	44.20676475	Bateleur
BATE	-0.062122365	-0.941295321	4	-0.04522	-0.870702391	-0.928063368	-0.768746449	44.20676475	Bateleur
BATE	-0.031287991	-0.754692048	4	-0.04522	-0.870702391	-0.928063368	-0.768746449	44.20676475	Bateleur
BATE	-0.057324128	-0.926439568	4	-0.04522	-0.870702391	-0.928063368	-0.768746449	44.20676475	Bateleur
BATE	-0.03649209	-0.806672178	4	-0.04522	-0.870702391	-0.928063368	-0.768746449	44.20676475	Bateleur
BATE	-0.06227819	-0.941724951	4	-0.04522	-0.870702391	-0.928063368	-0.768746449	44.20676475	Bateleur
BATE	-0.031443816	-0.75643039	4	-0.04522	-0.870702391	-0.928063368	-0.768746449	44.20676475	Bateleur
BATE	-0.057479953	-0.92697519	4	-0.04522	-0.870702391	-0.928063368	-0.768746449	44.20676475	Bateleur
BATE	-0.03625616	-0.804568354	4	-0.04522	-0.870702391	-0.928063368	-0.768746449	44.20676475	Bateleur
BATE	-0.062042261	-0.94107326	4	-0.04522	-0.870702391	-0.928063368	-0.768746449	44.20676475	Bateleur
BATE	-0.031207887	-0.753793715	4	-0.04522	-0.870702391	-0.928063368	-0.768746449	44.20676475	Bateleur
BATE	-0.057244023	-0.926162731	4	-0.04522	-0.870702391	-0.928063368	-0.768746449	44.20676475	Bateleur
BATE	-0.036412593	-0.805965779	4	-0.04522	-0.870702391	-0.928063368	-0.768746449	44.20676475	Bateleur
BATE	-0.062198694	-0.941506155	4	-0.04522	-0.870702391	-0.928063368	-0.768746449	44.20676475	Bateleur
BATE	-0.03136432	-0.75554506	4	-0.04522	-0.870702391	-0.928063368	-0.768746449	44.20676475	Bateleur
BATE	-0.057400457	-0.926702413	4	-0.04522	-0.870702391	-0.928063368	-0.768746449	44.20676475	Bateleur
BATE	-0.033216282	-0.775375548	4	-0.04522	-0.870702391	-0.928063368	-0.768746449	44.20676475	Bateleur
BATE	-0.059002383	-0.932011716	4	-0.04522	-0.870702391	-0.928063368	-0.768746449	44.20676475	Bateleur
BATE	-0.028168009	-0.717221291	4	-0.04522	-0.870702391	-0.928063368	-0.768746449	44.20676475	Bateleur
BATE	-0.054204146	-0.914870198	4	-0.04522	-0.870702391	-0.928063368	-0.768746449	44.20676475	Bateleur
BATE	-0.033372108	-0.776970483	4	-0.04522	-0.870702391	-0.928063368	-0.768746449	44.20676475	Bateleur
BATE	-0.059158208	-0.932507645	4	-0.04522	-0.870702391	-0.928063368	-0.768746449	44.20676475	Bateleur
BATE	-0.028323834	-0.719218754	4	-0.04522	-0.870702391	-0.928063368	-0.768746449	44.20676475	Bateleur
BATE	-0.054359971	-0.915488024	4	-0.04522	-0.870702391	-0.928063368	-0.768746449	44.20676475	Bateleur
BATE	-0.033136178	-0.774551315	4	-0.04522	-0.870702391	-0.928063368	-0.768746449	44.20676475	Bateleur
BATE	-0.058922278	-0.931755392	4	-0.04522	-0.870702391	-0.928063368	-0.768746449	44.20676475	Bateleur
BATE	-0.028087905	-0.716189068	4	-0.04522	-0.870702391	-0.928063368	-0.768746449	44.20676475	Bateleur
BATE	-0.054124041	-0.91455088	4	-0.04522	-0.870702391	-0.928063368	-0.768746449	44.20676475	Bateleur
BATE	-0.033292611	-0.776158193	4	-0.04522	-0.870702391	-0.928063368	-0.768746449	44.20676475	Bateleur
BATE	-0.059078712	-0.932255083	4	-0.04522	-0.870702391	-0.928063368	-0.768746449	44.20676475	Bateleur
BATE	-0.028244338	-0.71820145	4	-0.04522	-0.870702391	-0.928063368	-0.768746449	44.20676475	Bateleur
BATE	-0.054280475	-0.915173381	4	-0.04522	-0.870702391	-0.928063368	-0.768746449	44.20676475	Bateleur
BATE	-0.034953459	-0.792542811	4	-0.04522	-0.870702391	-0.928063368	-0.768746449	44.20676475	Bateleur
BATE	-0.06073956	-0.937344604	4	-0.04522	-0.870702391	-0.928063368	-0.768746449	44.20676475	Bateleur
BATE	-0.029905186	-0.738725101	4	-0.04522	-0.870702391	-0.928063368	-0.768746449	44.20676475	Bateleur
BATE	-0.055941323	-0.92151509	4	-0.04522	-0.870702391	-0.928063368	-0.768746449	44.20676475	Bateleur
BATE	-0.035109285	-0.794018493	4	-0.04522	-0.870702391	-0.928063368	-0.768746449	44.20676475	Bateleur
BATE	-0.060895385	-0.937802475	4	-0.04522	-0.870702391	-0.928063368	-0.768746449	44.20676475	Bateleur
BATE	-0.030061011	-0.740573961	4	-0.04522	-0.870702391	-0.928063368	-0.768746449	44.20676475	Bateleur
BATE	-0.056097148	-0.922085735	4	-0.04522	-0.870702391	-0.928063368	-0.768746449	44.20676475	Bateleur
BATE	-0.034873355	-0.791780199	4	-0.04522	-0.870702391	-0.928063368	-0.768746449	44.20676475	Bateleur
BATE	-0.060659455	-0.937107948	4	-0.04522	-0.870702391	-0.928063368	-0.768746449	44.20676475	Bateleur
BATE	-0.029825082	-0.737769663	4	-0.04522	-0.870702391	-0.928063368	-0.768746449	44.20676475	Bateleur
BATE	-0.055861218	-0.921220154	4	-0.04522	-0.870702391	-0.928063368	-0.768746449	44.20676475	Bateleur
BATE	-0.035029788	-0.79326694	4	-0.04522	-0.870702391	-0.928063368	-0.768746449	44.20676475	Bateleur
BATE	-0.060815888	-0.937569296	4	-0.04522	-0.870702391	-0.928063368	-0.768746449	44.20676475	Bateleur
BATE	-0.029981515	-0.739632343	4	-0.04522	-0.870702391	-0.928063368	-0.768746449	44.20676475	Bateleur
BATE	-0.056017651	-0.921795121	4	-0.04522	-0.870702391	-0.928063368	-0.768746449	44.20676475	Bateleur
BATE	-0.034436078	-0.787568664	4	-0.04522	-0.870702391	-0.928063368	-0.768746449	44.20676475	Bateleur
BATE	-0.060222178	-0.935800596	4	-0.04522	-0.870702391	-0.928063368	-0.768746449	44.20676475	Bateleur
BATE	-0.029387804	-0.732493558	4	-0.04522	-0.870702391	-0.928063368	-0.768746449	44.20676475	Bateleur
BATE	-0.055423941	-0.919590945	4	-0.04522	-0.870702391	-0.928063368	-0.768746449	44.20676475	Bateleur
BATE	-0.034591903	-0.789078921	4	-0.04522	-0.870702391	-0.928063368	-0.768746449	44.20676475	Bateleur
BATE	-0.060378003	-0.936269493	4	-0.04522	-0.870702391	-0.928063368	-0.768746449	44.20676475	Bateleur
BATE	-0.02954363	-0.734385508	4	-0.04522	-0.870702391	-0.928063368	-0.768746449	44.20676475	Bateleur
BATE	-0.055579766	-0.920175261	4	-0.04522	-0.870702391	-0.928063368	-0.768746449	44.20676475	Bateleur
BATE	-0.034355974	-0.786788186	4	-0.04522	-0.870702391	-0.928063368	-0.768746449	44.20676475	Bateleur
BATE	-0.060142074	-0.935558242	4	-0.04522	-0.870702391	-0.928063368	-0.768746449	44.20676475	Bateleur
BATE	-0.0293077	-0.731515854	4	-0.04522	-0.870702391	-0.928063368	-0.768746449	44.20676475	Bateleur
BATE	-0.055343837	-0.919288944	4	-0.04522	-0.870702391	-0.928063368	-0.768746449	44.20676475	Bateleur
BATE	-0.034512407	-0.788309758	4	-0.04522	-0.870702391	-0.928063368	-0.768746449	44.20676475	Bateleur
BATE	-0.060298507	-0.936030699	4	-0.04522	-0.870702391	-0.928063368	-0.768746449	44.20676475	Bateleur
BATE	-0.029464133	-0.733421943	4	-0.04522	-0.870702391	-0.928063368	-0.768746449	44.20676475	Bateleur
BATE	-0.05550027	-0.919877684	4	-0.04522	-0.870702391	-0.928063368	-0.768746449	44.20676475	Bateleur
BATE	-0.036161421	-0.803717262	4	-0.04522	-0.870702391	-0.928063368	-0.768746449	44.20676475	Bateleur
BATE	-0.061947521	-0.940809567	4	-0.04522	-0.870702391	-0.928063368	-0.768746449	44.20676475	Bateleur
BATE	-0.031113147	-0.752727102	4	-0.04522	-0.870702391	-0.928063368	-0.768746449	44.20676475	Bateleur
BATE	-0.057149284	-0.925834001	4	-0.04522	-0.870702391	-0.928063368	-0.768746449	44.20676475	Bateleur
BATE	-0.036317246	-0.805115202	4	-0.04522	-0.870702391	-0.928063368	-0.768746449	44.20676475	Bateleur
BATE	-0.062103346	-0.941242673	4	-0.04522	-0.870702391	-0.928063368	-0.768746449	44.20676475	Bateleur
BATE	-0.031268972	-0.754479053	4	-0.04522	-0.870702391	-0.928063368	-0.768746449	44.20676475	Bateleur
BATE	-0.057305109	-0.926373932	4	-0.04522	-0.870702391	-0.928063368	-0.768746449	44.20676475	Bateleur
BATE	-0.036081316	-0.802994821	4	-0.04522	-0.870702391	-0.928063368	-0.768746449	44.20676475	Bateleur
BATE	-0.061867417	-0.940585711	4	-0.04522	-0.870702391	-0.928063368	-0.768746449	44.20676475	Bateleur
BATE	-0.031033043	-0.751821737	4	-0.04522	-0.870702391	-0.928063368	-0.768746449	44.20676475	Bateleur
BATE	-0.05706918	-0.925554937	4	-0.04522	-0.870702391	-0.928063368	-0.768746449	44.20676475	Bateleur
BATE	-0.036237749	-0.804403244	4	-0.04522	-0.870702391	-0.928063368	-0.768746449	44.20676475	Bateleur
BATE	-0.06202385	-0.941022106	4	-0.04522	-0.870702391	-0.928063368	-0.768746449	44.20676475	Bateleur
BATE	-0.031189476	-0.753586792	4	-0.04522	-0.870702391	-0.928063368	-0.768746449	44.20676475	Bateleur
BATE	-0.057225613	-0.926098961	4	-0.04522	-0.870702391	-0.928063368	-0.768746449	44.20676475	Bateleur
BATE	-0.033041439	-0.773572677	4	-0.04522	-0.870702391	-0.928063368	-0.768746449	44.20676475	Bateleur
BATE	-0.058827539	-0.931451018	4	-0.04522	-0.870702391	-0.928063368	-0.768746449	44.20676475	Bateleur
BATE	-0.027993165	-0.714963501	4	-0.04522	-0.870702391	-0.928063368	-0.768746449	44.20676475	Bateleur
BATE	-0.054029302	-0.91417171	4	-0.04522	-0.870702391	-0.928063368	-0.768746449	44.20676475	Bateleur
BATE	-0.033197264	-0.775180123	4	-0.04522	-0.870702391	-0.928063368	-0.768746449	44.20676475	Bateleur
BATE	-0.058983364	-0.931950944	4	-0.04522	-0.870702391	-0.928063368	-0.768746449	44.20676475	Bateleur
BATE	-0.02814899	-0.716976551	4	-0.04522	-0.870702391	-0.928063368	-0.768746449	44.20676475	Bateleur
BATE	-0.054185127	-0.91479449	4	-0.04522	-0.870702391	-0.928063368	-0.768746449	44.20676475	Bateleur
BATE	-0.032961334	-0.77274198	4	-0.04522	-0.870702391	-0.928063368	-0.768746449	44.20676475	Bateleur
BATE	-0.058747435	-0.931192628	4	-0.04522	-0.870702391	-0.928063368	-0.768746449	44.20676475	Bateleur
BATE	-0.027913061	-0.713923224	4	-0.04522	-0.870702391	-0.928063368	-0.768746449	44.20676475	Bateleur
BATE	-0.053949198	-0.913849832	4	-0.04522	-0.870702391	-0.928063368	-0.768746449	44.20676475	Bateleur
BATE	-0.033117767	-0.774361461	4	-0.04522	-0.870702391	-0.928063368	-0.768746449	44.20676475	Bateleur
BATE	-0.058903868	-0.931696346	4	-0.04522	-0.870702391	-0.928063368	-0.768746449	44.20676475	Bateleur
BATE	-0.028069494	-0.715951308	4	-0.04522	-0.870702391	-0.928063368	-0.768746449	44.20676475	Bateleur
BATE	-0.054105631	-0.914477324	4	-0.04522	-0.870702391	-0.928063368	-0.768746449	44.20676475	Bateleur
BATE	-0.034778615	-0.790874718	4	-0.04522	-0.870702391	-0.928063368	-0.768746449	44.20676475	Bateleur
BATE	-0.060564716	-0.936826926	4	-0.04522	-0.870702391	-0.928063368	-0.768746449	44.20676475	Bateleur
BATE	-0.029730342	-0.736635253	4	-0.04522	-0.870702391	-0.928063368	-0.768746449	44.20676475	Bateleur
BATE	-0.055766479	-0.920869933	4	-0.04522	-0.870702391	-0.928063368	-0.768746449	44.20676475	Bateleur
BATE	-0.034934441	-0.792361997	4	-0.04522	-0.870702391	-0.928063368	-0.768746449	44.20676475	Bateleur
BATE	-0.060720541	-0.937288495	4	-0.04522	-0.870702391	-0.928063368	-0.768746449	44.20676475	Bateleur
BATE	-0.029886167	-0.738498567	4	-0.04522	-0.870702391	-0.928063368	-0.768746449	44.20676475	Bateleur
BATE	-0.055922304	-0.921445163	4	-0.04522	-0.870702391	-0.928063368	-0.768746449	44.20676475	Bateleur
BATE	-0.034698511	-0.790106113	4	-0.04522	-0.870702391	-0.928063368	-0.768746449	44.20676475	Bateleur
BATE	-0.060484611	-0.93658836	4	-0.04522	-0.870702391	-0.928063368	-0.768746449	44.20676475	Bateleur
BATE	-0.029650238	-0.735672346	4	-0.04522	-0.870702391	-0.928063368	-0.768746449	44.20676475	Bateleur
BATE	-0.055686374	-0.920572628	4	-0.04522	-0.870702391	-0.928063368	-0.768746449	44.20676475	Bateleur
BATE	-0.034854944	-0.791604537	4	-0.04522	-0.870702391	-0.928063368	-0.768746449	44.20676475	Bateleur
BATE	-0.060641045	-0.937053433	4	-0.04522	-0.870702391	-0.928063368	-0.768746449	44.20676475	Bateleur
BATE	-0.029806671	-0.737549587	4	-0.04522	-0.870702391	-0.928063368	-0.768746449	44.20676475	Bateleur
BATE	-0.055842808	-0.921152214	4	-0.04522	-0.870702391	-0.928063368	-0.768746449	44.20676475	Bateleur
BATE	-0.034545105	-0.788626459	4	-0.04522	-0.870702391	-0.928063368	-0.768746449	44.20676475	Bateleur
BATE	-0.060331205	-0.936129024	4	-0.04522	-0.870702391	-0.928063368	-0.768746449	44.20676475	Bateleur
BATE	-0.029496831	-0.733818686	4	-0.04522	-0.870702391	-0.928063368	-0.768746449	44.20676475	Bateleur
BATE	-0.055532968	-0.920000214	4	-0.04522	-0.870702391	-0.928063368	-0.768746449	44.20676475	Bateleur
BATE	-0.03470093	-0.790129365	4	-0.04522	-0.870702391	-0.928063368	-0.768746449	44.20676475	Bateleur
BATE	-0.060487031	-0.936595577	4	-0.04522	-0.870702391	-0.928063368	-0.768746449	44.20676475	Bateleur
BATE	-0.029652657	-0.735701475	4	-0.04522	-0.870702391	-0.928063368	-0.768746449	44.20676475	Bateleur
BATE	-0.055688793	-0.920581622	4	-0.04522	-0.870702391	-0.928063368	-0.768746449	44.20676475	Bateleur
BATE	-0.034465001	-0.787849779	4	-0.04522	-0.870702391	-0.928063368	-0.768746449	44.20676475	Bateleur
BATE	-0.060251101	-0.935887882	4	-0.04522	-0.870702391	-0.928063368	-0.768746449	44.20676475	Bateleur
BATE	-0.029416727	-0.732845716	4	-0.04522	-0.870702391	-0.928063368	-0.768746449	44.20676475	Bateleur
BATE	-0.055452864	-0.919699715	4	-0.04522	-0.870702391	-0.928063368	-0.768746449	44.20676475	Bateleur
BATE	-0.034621434	-0.789363946	4	-0.04522	-0.870702391	-0.928063368	-0.768746449	44.20676475	Bateleur
BATE	-0.060407534	-0.936357976	4	-0.04522	-0.870702391	-0.928063368	-0.768746449	44.20676475	Bateleur
BATE	-0.02957316	-0.734742576	4	-0.04522	-0.870702391	-0.928063368	-0.768746449	44.20676475	Bateleur
BATE	-0.055609297	-0.920285527	4	-0.04522	-0.870702391	-0.928063368	-0.768746449	44.20676475	Bateleur
BATE	-0.036270448	-0.804696391	4	-0.04522	-0.870702391	-0.928063368	-0.768746449	44.20676475	Bateleur
BATE	-0.062056548	-0.941112927	4	-0.04522	-0.870702391	-0.928063368	-0.768746449	44.20676475	Bateleur
BATE	-0.031222174	-0.753954177	4	-0.04522	-0.870702391	-0.928063368	-0.768746449	44.20676475	Bateleur
BATE	-0.057258311	-0.926212182	4	-0.04522	-0.870702391	-0.928063368	-0.768746449	44.20676475	Bateleur
BATE	-0.036426273	-0.806087514	4	-0.04522	-0.870702391	-0.928063368	-0.768746449	44.20676475	Bateleur
BATE	-0.062212373	-0.941543862	4	-0.04522	-0.870702391	-0.928063368	-0.768746449	44.20676475	Bateleur
BATE	-0.031378	-0.75569763	4	-0.04522	-0.870702391	-0.928063368	-0.768746449	44.20676475	Bateleur
BATE	-0.057414136	-0.926749423	4	-0.04522	-0.870702391	-0.928063368	-0.768746449	44.20676475	Bateleur
BATE	-0.036190343	-0.803977473	4	-0.04522	-0.870702391	-0.928063368	-0.768746449	44.20676475	Bateleur
BATE	-0.061976444	-0.940890191	4	-0.04522	-0.870702391	-0.928063368	-0.768746449	44.20676475	Bateleur
BATE	-0.03114207	-0.753053203	4	-0.04522	-0.870702391	-0.928063368	-0.768746449	44.20676475	Bateleur
BATE	-0.057178207	-0.925934509	4	-0.04522	-0.870702391	-0.928063368	-0.768746449	44.20676475	Bateleur
BATE	-0.036346776	-0.805379028	4	-0.04522	-0.870702391	-0.928063368	-0.768746449	44.20676475	Bateleur
BATE	-0.062132877	-0.941324401	4	-0.04522	-0.870702391	-0.928063368	-0.768746449	44.20676475	Bateleur
BATE	-0.031298503	-0.754809697	4	-0.04522	-0.870702391	-0.928063368	-0.768746449	44.20676475	Bateleur
BATE	-0.05733464	-0.926475822	4	-0.04522	-0.870702391	-0.928063368	-0.768746449	44.20676475	Bateleur
BATE	-0.033150466	-0.774698542	4	-0.04522	-0.870702391	-0.928063368	-0.768746449	44.20676475	Bateleur
BATE	-0.058936566	-0.931801179	4	-0.04522	-0.870702391	-0.928063368	-0.768746449	44.20676475	Bateleur
BATE	-0.028102192	-0.716373446	4	-0.04522	-0.870702391	-0.928063368	-0.768746449	44.20676475	Bateleur
BATE	-0.054138329	-0.914607919	4	-0.04522	-0.870702391	-0.928063368	-0.768746449	44.20676475	Bateleur
BATE	-0.033306291	-0.776298176	4	-0.04522	-0.870702391	-0.928063368	-0.768746449	44.20676475	Bateleur
BATE	-0.059092391	-0.932298609	4	-0.04522	-0.870702391	-0.928063368	-0.768746449	44.20676475	Bateleur
BATE	-0.028258017	-0.718376762	4	-0.04522	-0.870702391	-0.928063368	-0.768746449	44.20676475	Bateleur
BATE	-0.054294154	-0.915227606	4	-0.04522	-0.870702391	-0.928063368	-0.768746449	44.20676475	Bateleur
BATE	-0.033070361	-0.773871882	4	-0.04522	-0.870702391	-0.928063368	-0.768746449	44.20676475	Bateleur
BATE	-0.058856462	-0.93154408	4	-0.04522	-0.870702391	-0.928063368	-0.768746449	44.20676475	Bateleur
BATE	-0.028022088	-0.715338198	4	-0.04522	-0.870702391	-0.928063368	-0.768746449	44.20676475	Bateleur
BATE	-0.054058225	-0.91428764	4	-0.04522	-0.870702391	-0.928063368	-0.768746449	44.20676475	Bateleur
BATE	-0.033226794	-0.775483492	4	-0.04522	-0.870702391	-0.928063368	-0.768746449	44.20676475	Bateleur
BATE	-0.059012895	-0.932045283	4	-0.04522	-0.870702391	-0.928063368	-0.768746449	44.20676475	Bateleur
BATE	-0.028178521	-0.717356476	4	-0.04522	-0.870702391	-0.928063368	-0.768746449	44.20676475	Bateleur
BATE	-0.054214658	-0.914912015	4	-0.04522	-0.870702391	-0.928063368	-0.768746449	44.20676475	Bateleur
BATE	-0.034887642	-0.791916419	4	-0.04522	-0.870702391	-0.928063368	-0.768746449	44.20676475	Bateleur
BATE	-0.060673743	-0.937150222	4	-0.04522	-0.870702391	-0.928063368	-0.768746449	44.20676475	Bateleur
BATE	-0.029839369	-0.737940325	4	-0.04522	-0.870702391	-0.928063368	-0.768746449	44.20676475	Bateleur
BATE	-0.055875506	-0.921272838	4	-0.04522	-0.870702391	-0.928063368	-0.768746449	44.20676475	Bateleur
BATE	-0.035043468	-0.793396456	4	-0.04522	-0.870702391	-0.928063368	-0.768746449	44.20676475	Bateleur
BATE	-0.060829568	-0.937609481	4	-0.04522	-0.870702391	-0.928063368	-0.768746449	44.20676475	Bateleur
BATE	-0.029995194	-0.739794612	4	-0.04522	-0.870702391	-0.928063368	-0.768746449	44.20676475	Bateleur
BATE	-0.056031331	-0.921845205	4	-0.04522	-0.870702391	-0.928063368	-0.768746449	44.20676475	Bateleur
BATE	-0.034807538	-0.791151557	4	-0.04522	-0.870702391	-0.928063368	-0.768746449	44.20676475	Bateleur
BATE	-0.060593639	-0.936912848	4	-0.04522	-0.870702391	-0.928063368	-0.768746449	44.20676475	Bateleur
BATE	-0.029759265	-0.736982082	4	-0.04522	-0.870702391	-0.928063368	-0.768746449	44.20676475	Bateleur
BATE	-0.055795401	-0.920977012	4	-0.04522	-0.870702391	-0.928063368	-0.768746449	44.20676475	Bateleur
BATE	-0.034963971	-0.792642685	4	-0.04522	-0.870702391	-0.928063368	-0.768746449	44.20676475	Bateleur
BATE	-0.060750072	-0.937375595	4	-0.04522	-0.870702391	-0.928063368	-0.768746449	44.20676475	Bateleur
BATE	-0.029915698	-0.73885023	4	-0.04522	-0.870702391	-0.928063368	-0.768746449	44.20676475	Bateleur
BATE	-0.055951835	-0.921553714	4	-0.04522	-0.870702391	-0.928063368	-0.768746449	44.20676475	Bateleur
BCSE	0.005404424	0.151422572	2	0.005347	0.149703436	0.143050729	0.156423458	26.15983909	Black-chested snake-eagle
BCSE	0.004951263	0.137922969	2	0.005347	0.149703436	0.143050729	0.156423458	26.15983909	Black-chested snake-eagle
BCSE	0.005625895	0.158076067	2	0.005347	0.149703436	0.143050729	0.156423458	26.15983909	Black-chested snake-eagle
BCSE	0.005172519	0.144495026	2	0.005347	0.149703436	0.143050729	0.156423458	26.15983909	Black-chested snake-eagle
BCSE	0.005359399	0.150074423	2	0.005347	0.149703436	0.143050729	0.156423458	26.15983909	Black-chested snake-eagle
BCSE	0.004906238	0.136590025	2	0.005347	0.149703436	0.143050729	0.156423458	26.15983909	Black-chested snake-eagle
BCSE	0.00558087	0.156720426	2	0.005347	0.149703436	0.143050729	0.156423458	26.15983909	Black-chested snake-eagle
BCSE	0.005127493	0.143154649	2	0.005347	0.149703436	0.143050729	0.156423458	26.15983909	Black-chested snake-eagle
BCSE	0.005567113	0.156306526	2	0.005347	0.149703436	0.143050729	0.156423458	26.15983909	Black-chested snake-eagle
BCSE	0.005113952	0.142751842	2	0.005347	0.149703436	0.143050729	0.156423458	26.15983909	Black-chested snake-eagle
BCSE	0.005788584	0.162987159	2	0.005347	0.149703436	0.143050729	0.156423458	26.15983909	Black-chested snake-eagle
BCSE	0.005335207	0.149350687	2	0.005347	0.149703436	0.143050729	0.156423458	26.15983909	Black-chested snake-eagle
BCSE	0.005522074	0.154952456	2	0.005347	0.149703436	0.143050729	0.156423458	26.15983909	Black-chested snake-eagle
BCSE	0.005068913	0.141413043	2	0.005347	0.149703436	0.143050729	0.156423458	26.15983909	Black-chested snake-eagle
BCSE	0.005743545	0.161625565	2	0.005347	0.149703436	0.143050729	0.156423458	26.15983909	Black-chested snake-eagle
BCSE	0.005290169	0.148004483	2	0.005347	0.149703436	0.143050729	0.156423458	26.15983909	Black-chested snake-eagle
BOEA	0.001044521	0.022332217	1	0.001520472	0.032665058	0.021363678	0.044086632	21.15614423	Booted eagle
BOEA	0.000865131	0.018463305	1	0.001520472	0.032665058	0.021363678	0.044086632	21.15614423	Booted eagle
BOEA	0.002176016	0.047059842	1	0.001520472	0.032665058	0.021363678	0.044086632	21.15614423	Booted eagle
BOEA	0.001996423	0.043097351	1	0.001520472	0.032665058	0.021363678	0.044086632	21.15614423	Booted eagle
BSEA	-0.02705283	-0.528185127	4	-0.02843	-0.546139201	-0.56885908	-0.522536746	27.38942706	Brown snake-eagle
BSEA	-0.0307948	-0.575444201	4	-0.02843	-0.546139201	-0.56885908	-0.522536746	27.38942706	Brown snake-eagle
BSEA	-0.026434292	-0.519900379	4	-0.02843	-0.546139201	-0.56885908	-0.522536746	27.38942706	Brown snake-eagle
BSEA	-0.030180539	-0.568012455	4	-0.02843	-0.546139201	-0.56885908	-0.522536746	27.38942706	Brown snake-eagle
BSEA	-0.027044018	-0.52806806	4	-0.02843	-0.546139201	-0.56885908	-0.522536746	27.38942706	Brown snake-eagle
BSEA	-0.030785987	-0.575338453	4	-0.02843	-0.546139201	-0.56885908	-0.522536746	27.38942706	Brown snake-eagle
BSEA	-0.026425479	-0.519781332	4	-0.02843	-0.546139201	-0.56885908	-0.522536746	27.38942706	Brown snake-eagle
BSEA	-0.030171727	-0.567904925	4	-0.02843	-0.546139201	-0.56885908	-0.522536746	27.38942706	Brown snake-eagle
BSEA	-0.027049055	-0.528134983	4	-0.02843	-0.546139201	-0.56885908	-0.522536746	27.38942706	Brown snake-eagle
BSEA	-0.030791025	-0.575398906	4	-0.02843	-0.546139201	-0.56885908	-0.522536746	27.38942706	Brown snake-eagle
BSEA	-0.026430517	-0.519849387	4	-0.02843	-0.546139201	-0.56885908	-0.522536746	27.38942706	Brown snake-eagle
BSEA	-0.030176764	-0.567966397	4	-0.02843	-0.546139201	-0.56885908	-0.522536746	27.38942706	Brown snake-eagle
BSEA	-0.027040241	-0.528017883	4	-0.02843	-0.546139201	-0.56885908	-0.522536746	27.38942706	Brown snake-eagle
BSEA	-0.030782211	-0.575293128	4	-0.02843	-0.546139201	-0.56885908	-0.522536746	27.38942706	Brown snake-eagle
BSEA	-0.026421703	-0.519730307	4	-0.02843	-0.546139201	-0.56885908	-0.522536746	27.38942706	Brown snake-eagle
BSEA	-0.03016795	-0.567858835	4	-0.02843	-0.546139201	-0.56885908	-0.522536746	27.38942706	Brown snake-eagle
BSEA	-0.028031224	-0.541009236	4	-0.02843	-0.546139201	-0.56885908	-0.522536746	27.38942706	Brown snake-eagle
BSEA	-0.031773194	-0.587027751	4	-0.02843	-0.546139201	-0.56885908	-0.522536746	27.38942706	Brown snake-eagle
BSEA	-0.027412686	-0.532941489	4	-0.02843	-0.546139201	-0.56885908	-0.522536746	27.38942706	Brown snake-eagle
BSEA	-0.031158933	-0.579791407	4	-0.02843	-0.546139201	-0.56885908	-0.522536746	27.38942706	Brown snake-eagle
BSEA	-0.028022411	-0.540895236	4	-0.02843	-0.546139201	-0.56885908	-0.522536746	27.38942706	Brown snake-eagle
BSEA	-0.031764381	-0.586924785	4	-0.02843	-0.546139201	-0.56885908	-0.522536746	27.38942706	Brown snake-eagle
BSEA	-0.027403873	-0.53282556	4	-0.02843	-0.546139201	-0.56885908	-0.522536746	27.38942706	Brown snake-eagle
BSEA	-0.03115012	-0.579686703	4	-0.02843	-0.546139201	-0.56885908	-0.522536746	27.38942706	Brown snake-eagle
BSEA	-0.028027449	-0.540960406	4	-0.02843	-0.546139201	-0.56885908	-0.522536746	27.38942706	Brown snake-eagle
BSEA	-0.031769419	-0.586983648	4	-0.02843	-0.546139201	-0.56885908	-0.522536746	27.38942706	Brown snake-eagle
BSEA	-0.02740891	-0.532891833	4	-0.02843	-0.546139201	-0.56885908	-0.522536746	27.38942706	Brown snake-eagle
BSEA	-0.031155158	-0.579746559	4	-0.02843	-0.546139201	-0.56885908	-0.522536746	27.38942706	Brown snake-eagle
BSEA	-0.028018634	-0.540846374	4	-0.02843	-0.546139201	-0.56885908	-0.522536746	27.38942706	Brown snake-eagle
BSEA	-0.031760604	-0.586880652	4	-0.02843	-0.546139201	-0.56885908	-0.522536746	27.38942706	Brown snake-eagle
BSEA	-0.027400096	-0.53277587	4	-0.02843	-0.546139201	-0.56885908	-0.522536746	27.38942706	Brown snake-eagle
BSEA	-0.031146343	-0.579641825	4	-0.02843	-0.546139201	-0.56885908	-0.522536746	27.38942706	Brown snake-eagle
BSEA	-0.025808844	-0.511380643	4	-0.02843	-0.546139201	-0.56885908	-0.522536746	27.38942706	Brown snake-eagle
BSEA	-0.029550814	-0.560263554	4	-0.02843	-0.546139201	-0.56885908	-0.522536746	27.38942706	Brown snake-eagle
BSEA	-0.025190306	-0.502811868	4	-0.02843	-0.546139201	-0.56885908	-0.522536746	27.38942706	Brown snake-eagle
BSEA	-0.028936553	-0.552576025	4	-0.02843	-0.546139201	-0.56885908	-0.522536746	27.38942706	Brown snake-eagle
BSEA	-0.025800031	-0.511259561	4	-0.02843	-0.546139201	-0.56885908	-0.522536746	27.38942706	Brown snake-eagle
BSEA	-0.029542001	-0.560154165	4	-0.02843	-0.546139201	-0.56885908	-0.522536746	27.38942706	Brown snake-eagle
BSEA	-0.025181493	-0.502688741	4	-0.02843	-0.546139201	-0.56885908	-0.522536746	27.38942706	Brown snake-eagle
BSEA	-0.02892774	-0.552464794	4	-0.02843	-0.546139201	-0.56885908	-0.522536746	27.38942706	Brown snake-eagle
BSEA	-0.025805069	-0.511328779	4	-0.02843	-0.546139201	-0.56885908	-0.522536746	27.38942706	Brown snake-eagle
BSEA	-0.029547039	-0.560216699	4	-0.02843	-0.546139201	-0.56885908	-0.522536746	27.38942706	Brown snake-eagle
BSEA	-0.025186531	-0.502759128	4	-0.02843	-0.546139201	-0.56885908	-0.522536746	27.38942706	Brown snake-eagle
BSEA	-0.028932778	-0.552528381	4	-0.02843	-0.546139201	-0.56885908	-0.522536746	27.38942706	Brown snake-eagle
BSEA	-0.025796254	-0.511207664	4	-0.02843	-0.546139201	-0.56885908	-0.522536746	27.38942706	Brown snake-eagle
BSEA	-0.029538224	-0.56010728	4	-0.02843	-0.546139201	-0.56885908	-0.522536746	27.38942706	Brown snake-eagle
BSEA	-0.025177716	-0.502635967	4	-0.02843	-0.546139201	-0.56885908	-0.522536746	27.38942706	Brown snake-eagle
BSEA	-0.028923963	-0.552417119	4	-0.02843	-0.546139201	-0.56885908	-0.522536746	27.38942706	Brown snake-eagle
BSEA	-0.026794335	-0.524739706	4	-0.02843	-0.546139201	-0.56885908	-0.522536746	27.38942706	Brown snake-eagle
BSEA	-0.030536304	-0.572331877	4	-0.02843	-0.546139201	-0.56885908	-0.522536746	27.38942706	Brown snake-eagle
BSEA	-0.026175796	-0.516396694	4	-0.02843	-0.546139201	-0.56885908	-0.522536746	27.38942706	Brown snake-eagle
BSEA	-0.029922044	-0.564847664	4	-0.02843	-0.546139201	-0.56885908	-0.522536746	27.38942706	Brown snake-eagle
BSEA	-0.026785522	-0.524621815	4	-0.02843	-0.546139201	-0.56885908	-0.522536746	27.38942706	Brown snake-eagle
BSEA	-0.030527491	-0.572225382	4	-0.02843	-0.546139201	-0.56885908	-0.522536746	27.38942706	Brown snake-eagle
BSEA	-0.026166983	-0.51627681	4	-0.02843	-0.546139201	-0.56885908	-0.522536746	27.38942706	Brown snake-eagle
BSEA	-0.029913231	-0.564739374	4	-0.02843	-0.546139201	-0.56885908	-0.522536746	27.38942706	Brown snake-eagle
BSEA	-0.026790559	-0.52468921	4	-0.02843	-0.546139201	-0.56885908	-0.522536746	27.38942706	Brown snake-eagle
BSEA	-0.030532529	-0.572286262	4	-0.02843	-0.546139201	-0.56885908	-0.522536746	27.38942706	Brown snake-eagle
BSEA	-0.026172021	-0.516345344	4	-0.02843	-0.546139201	-0.56885908	-0.522536746	27.38942706	Brown snake-eagle
BSEA	-0.029918268	-0.56480128	4	-0.02843	-0.546139201	-0.56885908	-0.522536746	27.38942706	Brown snake-eagle
BSEA	-0.026781745	-0.524571286	4	-0.02843	-0.546139201	-0.56885908	-0.522536746	27.38942706	Brown snake-eagle
BSEA	-0.030523715	-0.572179737	4	-0.02843	-0.546139201	-0.56885908	-0.522536746	27.38942706	Brown snake-eagle
BSEA	-0.026163207	-0.516225427	4	-0.02843	-0.546139201	-0.56885908	-0.522536746	27.38942706	Brown snake-eagle
BSEA	-0.029909454	-0.56469296	4	-0.02843	-0.546139201	-0.56885908	-0.522536746	27.38942706	Brown snake-eagle
BSEA	-0.027057726	-0.52825014	4	-0.02843	-0.546139201	-0.56885908	-0.522536746	27.38942706	Brown snake-eagle
BSEA	-0.030799695	-0.575502928	4	-0.02843	-0.546139201	-0.56885908	-0.522536746	27.38942706	Brown snake-eagle
BSEA	-0.026439187	-0.519966492	4	-0.02843	-0.546139201	-0.56885908	-0.522536746	27.38942706	Brown snake-eagle
BSEA	-0.030185435	-0.568072173	4	-0.02843	-0.546139201	-0.56885908	-0.522536746	27.38942706	Brown snake-eagle
BSEA	-0.027048913	-0.528133089	4	-0.02843	-0.546139201	-0.56885908	-0.522536746	27.38942706	Brown snake-eagle
BSEA	-0.030790882	-0.575397194	4	-0.02843	-0.546139201	-0.56885908	-0.522536746	27.38942706	Brown snake-eagle
BSEA	-0.026430374	-0.519847461	4	-0.02843	-0.546139201	-0.56885908	-0.522536746	27.38942706	Brown snake-eagle
BSEA	-0.030176622	-0.567964656	4	-0.02843	-0.546139201	-0.56885908	-0.522536746	27.38942706	Brown snake-eagle
BSEA	-0.027053951	-0.528200003	4	-0.02843	-0.546139201	-0.56885908	-0.522536746	27.38942706	Brown snake-eagle
BSEA	-0.03079592	-0.575457639	4	-0.02843	-0.546139201	-0.56885908	-0.522536746	27.38942706	Brown snake-eagle
BSEA	-0.026435412	-0.519915507	4	-0.02843	-0.546139201	-0.56885908	-0.522536746	27.38942706	Brown snake-eagle
BSEA	-0.03018166	-0.56802612	4	-0.02843	-0.546139201	-0.56885908	-0.522536746	27.38942706	Brown snake-eagle
BSEA	-0.027045136	-0.528082919	4	-0.02843	-0.546139201	-0.56885908	-0.522536746	27.38942706	Brown snake-eagle
BSEA	-0.030787106	-0.575351875	4	-0.02843	-0.546139201	-0.56885908	-0.522536746	27.38942706	Brown snake-eagle
BSEA	-0.026426598	-0.519796443	4	-0.02843	-0.546139201	-0.56885908	-0.522536746	27.38942706	Brown snake-eagle
BSEA	-0.030172845	-0.567918573	4	-0.02843	-0.546139201	-0.56885908	-0.522536746	27.38942706	Brown snake-eagle
BSEA	-0.028036119	-0.541072546	4	-0.02843	-0.546139201	-0.56885908	-0.522536746	27.38942706	Brown snake-eagle
BSEA	-0.031778089	-0.587084934	4	-0.02843	-0.546139201	-0.56885908	-0.522536746	27.38942706	Brown snake-eagle
BSEA	-0.027417581	-0.533005871	4	-0.02843	-0.546139201	-0.56885908	-0.522536746	27.38942706	Brown snake-eagle
BSEA	-0.031163828	-0.579849555	4	-0.02843	-0.546139201	-0.56885908	-0.522536746	27.38942706	Brown snake-eagle
BSEA	-0.028027306	-0.540958561	4	-0.02843	-0.546139201	-0.56885908	-0.522536746	27.38942706	Brown snake-eagle
BSEA	-0.031769276	-0.586981981	4	-0.02843	-0.546139201	-0.56885908	-0.522536746	27.38942706	Brown snake-eagle
BSEA	-0.027408768	-0.532889957	4	-0.02843	-0.546139201	-0.56885908	-0.522536746	27.38942706	Brown snake-eagle
BSEA	-0.031155015	-0.579744865	4	-0.02843	-0.546139201	-0.56885908	-0.522536746	27.38942706	Brown snake-eagle
BSEA	-0.028032344	-0.541023722	4	-0.02843	-0.546139201	-0.56885908	-0.522536746	27.38942706	Brown snake-eagle
BSEA	-0.031774314	-0.587040836	4	-0.02843	-0.546139201	-0.56885908	-0.522536746	27.38942706	Brown snake-eagle
BSEA	-0.027413806	-0.532956221	4	-0.02843	-0.546139201	-0.56885908	-0.522536746	27.38942706	Brown snake-eagle
BSEA	-0.031160053	-0.579804713	4	-0.02843	-0.546139201	-0.56885908	-0.522536746	27.38942706	Brown snake-eagle
BSEA	-0.02802353	-0.540909706	4	-0.02843	-0.546139201	-0.56885908	-0.522536746	27.38942706	Brown snake-eagle
BSEA	-0.031765499	-0.586937854	4	-0.02843	-0.546139201	-0.56885908	-0.522536746	27.38942706	Brown snake-eagle
BSEA	-0.027404991	-0.532840274	4	-0.02843	-0.546139201	-0.56885908	-0.522536746	27.38942706	Brown snake-eagle
BSEA	-0.031151239	-0.579699993	4	-0.02843	-0.546139201	-0.56885908	-0.522536746	27.38942706	Brown snake-eagle
BSEA	-0.025813739	-0.511447886	4	-0.02843	-0.546139201	-0.56885908	-0.522536746	27.38942706	Brown snake-eagle
BSEA	-0.029555709	-0.560324303	4	-0.02843	-0.546139201	-0.56885908	-0.522536746	27.38942706	Brown snake-eagle
BSEA	-0.025195201	-0.502880247	4	-0.02843	-0.546139201	-0.56885908	-0.522536746	27.38942706	Brown snake-eagle
BSEA	-0.028941448	-0.552637797	4	-0.02843	-0.546139201	-0.56885908	-0.522536746	27.38942706	Brown snake-eagle
BSEA	-0.025804926	-0.51132682	4	-0.02843	-0.546139201	-0.56885908	-0.522536746	27.38942706	Brown snake-eagle
BSEA	-0.029546896	-0.560214929	4	-0.02843	-0.546139201	-0.56885908	-0.522536746	27.38942706	Brown snake-eagle
BSEA	-0.025186388	-0.502757136	4	-0.02843	-0.546139201	-0.56885908	-0.522536746	27.38942706	Brown snake-eagle
BSEA	-0.028932635	-0.552526581	4	-0.02843	-0.546139201	-0.56885908	-0.522536746	27.38942706	Brown snake-eagle
BSEA	-0.025809964	-0.511396029	4	-0.02843	-0.546139201	-0.56885908	-0.522536746	27.38942706	Brown snake-eagle
BSEA	-0.029551934	-0.560277455	4	-0.02843	-0.546139201	-0.56885908	-0.522536746	27.38942706	Brown snake-eagle
BSEA	-0.025191426	-0.502827514	4	-0.02843	-0.546139201	-0.56885908	-0.522536746	27.38942706	Brown snake-eagle
BSEA	-0.028937673	-0.55259016	4	-0.02843	-0.546139201	-0.56885908	-0.522536746	27.38942706	Brown snake-eagle
BSEA	-0.02580115	-0.51127493	4	-0.02843	-0.546139201	-0.56885908	-0.522536746	27.38942706	Brown snake-eagle
BSEA	-0.029543119	-0.56016805	4	-0.02843	-0.546139201	-0.56885908	-0.522536746	27.38942706	Brown snake-eagle
BSEA	-0.025182611	-0.502704369	4	-0.02843	-0.546139201	-0.56885908	-0.522536746	27.38942706	Brown snake-eagle
BSEA	-0.028928859	-0.552478913	4	-0.02843	-0.546139201	-0.56885908	-0.522536746	27.38942706	Brown snake-eagle
BSEA	-0.02679923	-0.524805177	4	-0.02843	-0.546139201	-0.56885908	-0.522536746	27.38942706	Brown snake-eagle
BSEA	-0.030541199	-0.572391019	4	-0.02843	-0.546139201	-0.56885908	-0.522536746	27.38942706	Brown snake-eagle
BSEA	-0.026180691	-0.516463272	4	-0.02843	-0.546139201	-0.56885908	-0.522536746	27.38942706	Brown snake-eagle
BSEA	-0.029926939	-0.564907803	4	-0.02843	-0.546139201	-0.56885908	-0.522536746	27.38942706	Brown snake-eagle
BSEA	-0.026790417	-0.524687302	4	-0.02843	-0.546139201	-0.56885908	-0.522536746	27.38942706	Brown snake-eagle
BSEA	-0.030532387	-0.572284538	4	-0.02843	-0.546139201	-0.56885908	-0.522536746	27.38942706	Brown snake-eagle
BSEA	-0.026171878	-0.516343404	4	-0.02843	-0.546139201	-0.56885908	-0.522536746	27.38942706	Brown snake-eagle
BSEA	-0.029918126	-0.564799527	4	-0.02843	-0.546139201	-0.56885908	-0.522536746	27.38942706	Brown snake-eagle
BSEA	-0.026795455	-0.524754687	4	-0.02843	-0.546139201	-0.56885908	-0.522536746	27.38942706	Brown snake-eagle
BSEA	-0.030537424	-0.57234541	4	-0.02843	-0.546139201	-0.56885908	-0.522536746	27.38942706	Brown snake-eagle
BSEA	-0.026176916	-0.516411929	4	-0.02843	-0.546139201	-0.56885908	-0.522536746	27.38942706	Brown snake-eagle
BSEA	-0.029923164	-0.564861425	4	-0.02843	-0.546139201	-0.56885908	-0.522536746	27.38942706	Brown snake-eagle
BSEA	-0.02678664	-0.524636779	4	-0.02843	-0.546139201	-0.56885908	-0.522536746	27.38942706	Brown snake-eagle
BSEA	-0.03052861	-0.572238899	4	-0.02843	-0.546139201	-0.56885908	-0.522536746	27.38942706	Brown snake-eagle
BSEA	-0.026168102	-0.516292027	4	-0.02843	-0.546139201	-0.56885908	-0.522536746	27.38942706	Brown snake-eagle
BSEA	-0.029914349	-0.564753119	4	-0.02843	-0.546139201	-0.56885908	-0.522536746	27.38942706	Brown snake-eagle
BSEA	-0.026961573	-0.526971536	4	-0.02843	-0.546139201	-0.56885908	-0.522536746	27.38942706	Brown snake-eagle
BSEA	-0.030703543	-0.574347947	4	-0.02843	-0.546139201	-0.56885908	-0.522536746	27.38942706	Brown snake-eagle
BSEA	-0.026343034	-0.518666264	4	-0.02843	-0.546139201	-0.56885908	-0.522536746	27.38942706	Brown snake-eagle
BSEA	-0.030089282	-0.56689772	4	-0.02843	-0.546139201	-0.56885908	-0.522536746	27.38942706	Brown snake-eagle
BSEA	-0.02695276	-0.526854179	4	-0.02843	-0.546139201	-0.56885908	-0.522536746	27.38942706	Brown snake-eagle
BSEA	-0.03069473	-0.574241936	4	-0.02843	-0.546139201	-0.56885908	-0.522536746	27.38942706	Brown snake-eagle
BSEA	-0.026334222	-0.518546922	4	-0.02843	-0.546139201	-0.56885908	-0.522536746	27.38942706	Brown snake-eagle
BSEA	-0.030080469	-0.566789922	4	-0.02843	-0.546139201	-0.56885908	-0.522536746	27.38942706	Brown snake-eagle
BSEA	-0.026957798	-0.526921268	4	-0.02843	-0.546139201	-0.56885908	-0.522536746	27.38942706	Brown snake-eagle
BSEA	-0.030699767	-0.574302539	4	-0.02843	-0.546139201	-0.56885908	-0.522536746	27.38942706	Brown snake-eagle
BSEA	-0.026339259	-0.518615146	4	-0.02843	-0.546139201	-0.56885908	-0.522536746	27.38942706	Brown snake-eagle
BSEA	-0.030085507	-0.566851546	4	-0.02843	-0.546139201	-0.56885908	-0.522536746	27.38942706	Brown snake-eagle
BSEA	-0.026948983	-0.526803878	4	-0.02843	-0.546139201	-0.56885908	-0.522536746	27.38942706	Brown snake-eagle
BSEA	-0.030690953	-0.574196499	4	-0.02843	-0.546139201	-0.56885908	-0.522536746	27.38942706	Brown snake-eagle
BSEA	-0.026330445	-0.518495771	4	-0.02843	-0.546139201	-0.56885908	-0.522536746	27.38942706	Brown snake-eagle
BSEA	-0.030076692	-0.566743718	4	-0.02843	-0.546139201	-0.56885908	-0.522536746	27.38942706	Brown snake-eagle
BSEA	-0.027939966	-0.539827441	4	-0.02843	-0.546139201	-0.56885908	-0.522536746	27.38942706	Brown snake-eagle
BSEA	-0.031681936	-0.585960329	4	-0.02843	-0.546139201	-0.56885908	-0.522536746	27.38942706	Brown snake-eagle
BSEA	-0.027321428	-0.531739688	4	-0.02843	-0.546139201	-0.56885908	-0.522536746	27.38942706	Brown snake-eagle
BSEA	-0.031067675	-0.578705971	4	-0.02843	-0.546139201	-0.56885908	-0.522536746	27.38942706	Brown snake-eagle
BSEA	-0.027931153	-0.539713158	4	-0.02843	-0.546139201	-0.56885908	-0.522536746	27.38942706	Brown snake-eagle
BSEA	-0.031673123	-0.585857106	4	-0.02843	-0.546139201	-0.56885908	-0.522536746	27.38942706	Brown snake-eagle
BSEA	-0.027312615	-0.531623471	4	-0.02843	-0.546139201	-0.56885908	-0.522536746	27.38942706	Brown snake-eagle
BSEA	-0.031058862	-0.578601006	4	-0.02843	-0.546139201	-0.56885908	-0.522536746	27.38942706	Brown snake-eagle
BSEA	-0.027936191	-0.53977849	4	-0.02843	-0.546139201	-0.56885908	-0.522536746	27.38942706	Brown snake-eagle
BSEA	-0.031678161	-0.585916116	4	-0.02843	-0.546139201	-0.56885908	-0.522536746	27.38942706	Brown snake-eagle
BSEA	-0.027317653	-0.531689908	4	-0.02843	-0.546139201	-0.56885908	-0.522536746	27.38942706	Brown snake-eagle
BSEA	-0.0310639	-0.578661011	4	-0.02843	-0.546139201	-0.56885908	-0.522536746	27.38942706	Brown snake-eagle
BSEA	-0.027927377	-0.539664175	4	-0.02843	-0.546139201	-0.56885908	-0.522536746	27.38942706	Brown snake-eagle
BSEA	-0.031669346	-0.585812863	4	-0.02843	-0.546139201	-0.56885908	-0.522536746	27.38942706	Brown snake-eagle
BSEA	-0.027308838	-0.531573658	4	-0.02843	-0.546139201	-0.56885908	-0.522536746	27.38942706	Brown snake-eagle
BSEA	-0.031055086	-0.578556016	4	-0.02843	-0.546139201	-0.56885908	-0.522536746	27.38942706	Brown snake-eagle
BSEA	-0.025717586	-0.510125435	4	-0.02843	-0.546139201	-0.56885908	-0.522536746	27.38942706	Brown snake-eagle
BSEA	-0.029459556	-0.559129559	4	-0.02843	-0.546139201	-0.56885908	-0.522536746	27.38942706	Brown snake-eagle
BSEA	-0.025099048	-0.501535459	4	-0.02843	-0.546139201	-0.56885908	-0.522536746	27.38942706	Brown snake-eagle
BSEA	-0.028845295	-0.551422937	4	-0.02843	-0.546139201	-0.56885908	-0.522536746	27.38942706	Brown snake-eagle
BSEA	-0.025708773	-0.510004053	4	-0.02843	-0.546139201	-0.56885908	-0.522536746	27.38942706	Brown snake-eagle
BSEA	-0.029450743	-0.559019899	4	-0.02843	-0.546139201	-0.56885908	-0.522536746	27.38942706	Brown snake-eagle
BSEA	-0.025090235	-0.501412027	4	-0.02843	-0.546139201	-0.56885908	-0.522536746	27.38942706	Brown snake-eagle
BSEA	-0.028836482	-0.55131143	4	-0.02843	-0.546139201	-0.56885908	-0.522536746	27.38942706	Brown snake-eagle
BSEA	-0.025713811	-0.510073443	4	-0.02843	-0.546139201	-0.56885908	-0.522536746	27.38942706	Brown snake-eagle
BSEA	-0.029455781	-0.559082588	4	-0.02843	-0.546139201	-0.56885908	-0.522536746	27.38942706	Brown snake-eagle
BSEA	-0.025095273	-0.501482589	4	-0.02843	-0.546139201	-0.56885908	-0.522536746	27.38942706	Brown snake-eagle
BSEA	-0.02884152	-0.551375175	4	-0.02843	-0.546139201	-0.56885908	-0.522536746	27.38942706	Brown snake-eagle
BSEA	-0.025704997	-0.509952028	4	-0.02843	-0.546139201	-0.56885908	-0.522536746	27.38942706	Brown snake-eagle
BSEA	-0.029446966	-0.558972897	4	-0.02843	-0.546139201	-0.56885908	-0.522536746	27.38942706	Brown snake-eagle
BSEA	-0.025086458	-0.501359123	4	-0.02843	-0.546139201	-0.56885908	-0.522536746	27.38942706	Brown snake-eagle
BSEA	-0.028832706	-0.551263637	4	-0.02843	-0.546139201	-0.56885908	-0.522536746	27.38942706	Brown snake-eagle
BSEA	-0.026703077	-0.523517578	4	-0.02843	-0.546139201	-0.56885908	-0.522536746	27.38942706	Brown snake-eagle
BSEA	-0.030445047	-0.571227882	4	-0.02843	-0.546139201	-0.56885908	-0.522536746	27.38942706	Brown snake-eagle
BSEA	-0.026084539	-0.515153903	4	-0.02843	-0.546139201	-0.56885908	-0.522536746	27.38942706	Brown snake-eagle
BSEA	-0.029830786	-0.563725061	4	-0.02843	-0.546139201	-0.56885908	-0.522536746	27.38942706	Brown snake-eagle
BSEA	-0.026694264	-0.523399396	4	-0.02843	-0.546139201	-0.56885908	-0.522536746	27.38942706	Brown snake-eagle
BSEA	-0.030436234	-0.571121122	4	-0.02843	-0.546139201	-0.56885908	-0.522536746	27.38942706	Brown snake-eagle
BSEA	-0.026075726	-0.515033723	4	-0.02843	-0.546139201	-0.56885908	-0.522536746	27.38942706	Brown snake-eagle
BSEA	-0.029821973	-0.563616502	4	-0.02843	-0.546139201	-0.56885908	-0.522536746	27.38942706	Brown snake-eagle
BSEA	-0.026699302	-0.523466957	4	-0.02843	-0.546139201	-0.56885908	-0.522536746	27.38942706	Brown snake-eagle
BSEA	-0.030441272	-0.571182153	4	-0.02843	-0.546139201	-0.56885908	-0.522536746	27.38942706	Brown snake-eagle
BSEA	-0.026080763	-0.515102426	4	-0.02843	-0.546139201	-0.56885908	-0.522536746	27.38942706	Brown snake-eagle
BSEA	-0.029827011	-0.563678562	4	-0.02843	-0.546139201	-0.56885908	-0.522536746	27.38942706	Brown snake-eagle
BSEA	-0.026690487	-0.523348741	4	-0.02843	-0.546139201	-0.56885908	-0.522536746	27.38942706	Brown snake-eagle
BSEA	-0.030432457	-0.571075364	4	-0.02843	-0.546139201	-0.56885908	-0.522536746	27.38942706	Brown snake-eagle
BSEA	-0.026071949	-0.514982212	4	-0.02843	-0.546139201	-0.56885908	-0.522536746	27.38942706	Brown snake-eagle
BSEA	-0.029818196	-0.563569972	4	-0.02843	-0.546139201	-0.56885908	-0.522536746	27.38942706	Brown snake-eagle
BSEA	-0.02696647	-0.527036736	4	-0.02843	-0.546139201	-0.56885908	-0.522536746	27.38942706	Brown snake-eagle
BSEA	-0.03070844	-0.574406843	4	-0.02843	-0.546139201	-0.56885908	-0.522536746	27.38942706	Brown snake-eagle
BSEA	-0.026347931	-0.518732566	4	-0.02843	-0.546139201	-0.56885908	-0.522536746	27.38942706	Brown snake-eagle
BSEA	-0.030094179	-0.566957609	4	-0.02843	-0.546139201	-0.56885908	-0.522536746	27.38942706	Brown snake-eagle
BSEA	-0.026957657	-0.526919394	4	-0.02843	-0.546139201	-0.56885908	-0.522536746	27.38942706	Brown snake-eagle
BSEA	-0.030699627	-0.574300846	4	-0.02843	-0.546139201	-0.56885908	-0.522536746	27.38942706	Brown snake-eagle
BSEA	-0.026339119	-0.51861324	4	-0.02843	-0.546139201	-0.56885908	-0.522536746	27.38942706	Brown snake-eagle
BSEA	-0.030085366	-0.566849825	4	-0.02843	-0.546139201	-0.56885908	-0.522536746	27.38942706	Brown snake-eagle
BSEA	-0.026962695	-0.526986474	4	-0.02843	-0.546139201	-0.56885908	-0.522536746	27.38942706	Brown snake-eagle
BSEA	-0.030704664	-0.574361441	4	-0.02843	-0.546139201	-0.56885908	-0.522536746	27.38942706	Brown snake-eagle
BSEA	-0.026344156	-0.518681455	4	-0.02843	-0.546139201	-0.56885908	-0.522536746	27.38942706	Brown snake-eagle
BSEA	-0.030090404	-0.566911441	4	-0.02843	-0.546139201	-0.56885908	-0.522536746	27.38942706	Brown snake-eagle
BSEA	-0.02695388	-0.5268691	4	-0.02843	-0.546139201	-0.56885908	-0.522536746	27.38942706	Brown snake-eagle
BSEA	-0.03069585	-0.574255415	4	-0.02843	-0.546139201	-0.56885908	-0.522536746	27.38942706	Brown snake-eagle
BSEA	-0.026335342	-0.518562096	4	-0.02843	-0.546139201	-0.56885908	-0.522536746	27.38942706	Brown snake-eagle
BSEA	-0.030081589	-0.566803627	4	-0.02843	-0.546139201	-0.56885908	-0.522536746	27.38942706	Brown snake-eagle
BSEA	-0.027944863	-0.539890932	4	-0.02843	-0.546139201	-0.56885908	-0.522536746	27.38942706	Brown snake-eagle
BSEA	-0.031686833	-0.586017676	4	-0.02843	-0.546139201	-0.56885908	-0.522536746	27.38942706	Brown snake-eagle
BSEA	-0.027326325	-0.531804254	4	-0.02843	-0.546139201	-0.56885908	-0.522536746	27.38942706	Brown snake-eagle
BSEA	-0.031072572	-0.578764285	4	-0.02843	-0.546139201	-0.56885908	-0.522536746	27.38942706	Brown snake-eagle
BSEA	-0.02793605	-0.539776665	4	-0.02843	-0.546139201	-0.56885908	-0.522536746	27.38942706	Brown snake-eagle
BSEA	-0.03167802	-0.585914467	4	-0.02843	-0.546139201	-0.56885908	-0.522536746	27.38942706	Brown snake-eagle
BSEA	-0.027317512	-0.531688052	4	-0.02843	-0.546139201	-0.56885908	-0.522536746	27.38942706	Brown snake-eagle
BSEA	-0.031063759	-0.578659334	4	-0.02843	-0.546139201	-0.56885908	-0.522536746	27.38942706	Brown snake-eagle
BSEA	-0.027941088	-0.539841988	4	-0.02843	-0.546139201	-0.56885908	-0.522536746	27.38942706	Brown snake-eagle
BSEA	-0.031683058	-0.585973468	4	-0.02843	-0.546139201	-0.56885908	-0.522536746	27.38942706	Brown snake-eagle
BSEA	-0.02732255	-0.531754481	4	-0.02843	-0.546139201	-0.56885908	-0.522536746	27.38942706	Brown snake-eagle
BSEA	-0.031068797	-0.578719331	4	-0.02843	-0.546139201	-0.56885908	-0.522536746	27.38942706	Brown snake-eagle
BSEA	-0.027932274	-0.539727688	4	-0.02843	-0.546139201	-0.56885908	-0.522536746	27.38942706	Brown snake-eagle
BSEA	-0.031674243	-0.58587023	4	-0.02843	-0.546139201	-0.56885908	-0.522536746	27.38942706	Brown snake-eagle
BSEA	-0.027313735	-0.531638247	4	-0.02843	-0.546139201	-0.56885908	-0.522536746	27.38942706	Brown snake-eagle
BSEA	-0.031059983	-0.578614351	4	-0.02843	-0.546139201	-0.56885908	-0.522536746	27.38942706	Brown snake-eagle
BSEA	-0.025722483	-0.51019287	4	-0.02843	-0.546139201	-0.56885908	-0.522536746	27.38942706	Brown snake-eagle
BSEA	-0.029464453	-0.559190483	4	-0.02843	-0.546139201	-0.56885908	-0.522536746	27.38942706	Brown snake-eagle
BSEA	-0.025103945	-0.501604033	4	-0.02843	-0.546139201	-0.56885908	-0.522536746	27.38942706	Brown snake-eagle
BSEA	-0.028850192	-0.551484886	4	-0.02843	-0.546139201	-0.56885908	-0.522536746	27.38942706	Brown snake-eagle
BSEA	-0.02571367	-0.510071505	4	-0.02843	-0.546139201	-0.56885908	-0.522536746	27.38942706	Brown snake-eagle
BSEA	-0.02945564	-0.559080837	4	-0.02843	-0.546139201	-0.56885908	-0.522536746	27.38942706	Brown snake-eagle
BSEA	-0.025095132	-0.501480618	4	-0.02843	-0.546139201	-0.56885908	-0.522536746	27.38942706	Brown snake-eagle
BSEA	-0.028841379	-0.551373394	4	-0.02843	-0.546139201	-0.56885908	-0.522536746	27.38942706	Brown snake-eagle
BSEA	-0.025718708	-0.510140885	4	-0.02843	-0.546139201	-0.56885908	-0.522536746	27.38942706	Brown snake-eagle
BSEA	-0.029460678	-0.559143518	4	-0.02843	-0.546139201	-0.56885908	-0.522536746	27.38942706	Brown snake-eagle
BSEA	-0.02510017	-0.501551171	4	-0.02843	-0.546139201	-0.56885908	-0.522536746	27.38942706	Brown snake-eagle
BSEA	-0.028846417	-0.55143713	4	-0.02843	-0.546139201	-0.56885908	-0.522536746	27.38942706	Brown snake-eagle
BSEA	-0.025709894	-0.510019486	4	-0.02843	-0.546139201	-0.56885908	-0.522536746	27.38942706	Brown snake-eagle
BSEA	-0.029451863	-0.559033841	4	-0.02843	-0.546139201	-0.56885908	-0.522536746	27.38942706	Brown snake-eagle
BSEA	-0.025091355	-0.501427721	4	-0.02843	-0.546139201	-0.56885908	-0.522536746	27.38942706	Brown snake-eagle
BSEA	-0.028837603	-0.551325607	4	-0.02843	-0.546139201	-0.56885908	-0.522536746	27.38942706	Brown snake-eagle
BSEA	-0.026707974	-0.523583236	4	-0.02843	-0.546139201	-0.56885908	-0.522536746	27.38942706	Brown snake-eagle
BSEA	-0.030449944	-0.571287193	4	-0.02843	-0.546139201	-0.56885908	-0.522536746	27.38942706	Brown snake-eagle
BSEA	-0.026089436	-0.515220672	4	-0.02843	-0.546139201	-0.56885908	-0.522536746	27.38942706	Brown snake-eagle
BSEA	-0.029835683	-0.563785372	4	-0.02843	-0.546139201	-0.56885908	-0.522536746	27.38942706	Brown snake-eagle
BSEA	-0.026699161	-0.523465069	4	-0.02843	-0.546139201	-0.56885908	-0.522536746	27.38942706	Brown snake-eagle
BSEA	-0.030441131	-0.571180448	4	-0.02843	-0.546139201	-0.56885908	-0.522536746	27.38942706	Brown snake-eagle
BSEA	-0.026080623	-0.515100507	4	-0.02843	-0.546139201	-0.56885908	-0.522536746	27.38942706	Brown snake-eagle
BSEA	-0.02982687	-0.563676828	4	-0.02843	-0.546139201	-0.56885908	-0.522536746	27.38942706	Brown snake-eagle
BSEA	-0.026704199	-0.523532622	4	-0.02843	-0.546139201	-0.56885908	-0.522536746	27.38942706	Brown snake-eagle
BSEA	-0.030446169	-0.571241471	4	-0.02843	-0.546139201	-0.56885908	-0.522536746	27.38942706	Brown snake-eagle
BSEA	-0.02608566	-0.515169201	4	-0.02843	-0.546139201	-0.56885908	-0.522536746	27.38942706	Brown snake-eagle
BSEA	-0.029831908	-0.563738879	4	-0.02843	-0.546139201	-0.56885908	-0.522536746	27.38942706	Brown snake-eagle
BSEA	-0.026695384	-0.523414421	4	-0.02843	-0.546139201	-0.56885908	-0.522536746	27.38942706	Brown snake-eagle
BSEA	-0.030437354	-0.571134696	4	-0.02843	-0.546139201	-0.56885908	-0.522536746	27.38942706	Brown snake-eagle
BSEA	-0.026076846	-0.515049003	4	-0.02843	-0.546139201	-0.56885908	-0.522536746	27.38942706	Brown snake-eagle
BSEA	-0.029823093	-0.563630304	4	-0.02843	-0.546139201	-0.56885908	-0.522536746	27.38942706	Brown snake-eagle
BSKI	-0.027255439	-0.32234132	4	-0.02719	-0.321699111	-0.326494174	-0.316971172	14.08102101	Black-winged kite
BSKI	-0.026283871	-0.312748224	4	-0.02719	-0.321699111	-0.326494174	-0.316971172	14.08102101	Black-winged kite
BSKI	-0.027647956	-0.326181562	4	-0.02719	-0.321699111	-0.326494174	-0.316971172	14.08102101	Black-winged kite
BSKI	-0.026677053	-0.316645527	4	-0.02719	-0.321699111	-0.326494174	-0.316971172	14.08102101	Black-winged kite
BSKI	-0.027614483	-0.325854861	4	-0.02719	-0.321699111	-0.326494174	-0.316971172	14.08102101	Black-winged kite
BSKI	-0.026642915	-0.316307956	4	-0.02719	-0.321699111	-0.326494174	-0.316971172	14.08102101	Black-winged kite
BSKI	-0.028006999	-0.329676599	4	-0.02719	-0.321699111	-0.326494174	-0.316971172	14.08102101	Black-winged kite
BSKI	-0.027036096	-0.320186499	4	-0.02719	-0.321699111	-0.326494174	-0.316971172	14.08102101	Black-winged kite
BSKI	-0.027462159	-0.324366319	4	-0.02719	-0.321699111	-0.326494174	-0.316971172	14.08102101	Black-winged kite
BSKI	-0.026490591	-0.314799842	4	-0.02719	-0.321699111	-0.326494174	-0.316971172	14.08102101	Black-winged kite
BSKI	-0.027854676	-0.328195896	4	-0.02719	-0.321699111	-0.326494174	-0.316971172	14.08102101	Black-winged kite
BSKI	-0.026883773	-0.318686334	4	-0.02719	-0.321699111	-0.326494174	-0.316971172	14.08102101	Black-winged kite
BSKI	-0.027820797	-0.327866158	4	-0.02719	-0.321699111	-0.326494174	-0.316971172	14.08102101	Black-winged kite
BSKI	-0.026849229	-0.318345703	4	-0.02719	-0.321699111	-0.326494174	-0.316971172	14.08102101	Black-winged kite
BSKI	-0.028213314	-0.331677299	4	-0.02719	-0.321699111	-0.326494174	-0.316971172	14.08102101	Black-winged kite
BSKI	-0.027242411	-0.322213503	4	-0.02719	-0.321699111	-0.326494174	-0.316971172	14.08102101	Black-winged kite
BSKI	-0.027324671	-0.323020129	4	-0.02719	-0.321699111	-0.326494174	-0.316971172	14.08102101	Black-winged kite
BSKI	-0.026353103	-0.313435956	4	-0.02719	-0.321699111	-0.326494174	-0.316971172	14.08102101	Black-winged kite
BSKI	-0.027717187	-0.326856796	4	-0.02719	-0.321699111	-0.326494174	-0.316971172	14.08102101	Black-winged kite
BSKI	-0.026746284	-0.317329635	4	-0.02719	-0.321699111	-0.326494174	-0.316971172	14.08102101	Black-winged kite
BSKI	-0.027683714	-0.3265304	4	-0.02719	-0.321699111	-0.326494174	-0.316971172	14.08102101	Black-winged kite
BSKI	-0.026712146	-0.316992378	4	-0.02719	-0.321699111	-0.326494174	-0.316971172	14.08102101	Black-winged kite
BSKI	-0.028076231	-0.330348579	4	-0.02719	-0.321699111	-0.326494174	-0.316971172	14.08102101	Black-winged kite
BSKI	-0.027105328	-0.320867313	4	-0.02719	-0.321699111	-0.326494174	-0.316971172	14.08102101	Black-winged kite
BSKI	-0.027531391	-0.325043243	4	-0.02719	-0.321699111	-0.326494174	-0.316971172	14.08102101	Black-winged kite
BSKI	-0.026559822	-0.315485667	4	-0.02719	-0.321699111	-0.326494174	-0.316971172	14.08102101	Black-winged kite
BSKI	-0.027923907	-0.328869256	4	-0.02719	-0.321699111	-0.326494174	-0.316971172	14.08102101	Black-winged kite
BSKI	-0.026953004	-0.319368544	4	-0.02719	-0.321699111	-0.326494174	-0.316971172	14.08102101	Black-winged kite
BSKI	-0.027890029	-0.328539824	4	-0.02719	-0.321699111	-0.326494174	-0.316971172	14.08102101	Black-winged kite
BSKI	-0.02691846	-0.319028229	4	-0.02719	-0.321699111	-0.326494174	-0.316971172	14.08102101	Black-winged kite
BSKI	-0.028282545	-0.332347416	4	-0.02719	-0.321699111	-0.326494174	-0.316971172	14.08102101	Black-winged kite
BSKI	-0.027311642	-0.322892431	4	-0.02719	-0.321699111	-0.326494174	-0.316971172	14.08102101	Black-winged kite
BSKI	-0.027087227	-0.320689375	4	-0.02719	-0.321699111	-0.326494174	-0.316971172	14.08102101	Black-winged kite
BSKI	-0.026115659	-0.311074567	4	-0.02719	-0.321699111	-0.326494174	-0.316971172	14.08102101	Black-winged kite
BSKI	-0.027479744	-0.324538314	4	-0.02719	-0.321699111	-0.326494174	-0.316971172	14.08102101	Black-winged kite
BSKI	-0.02650884	-0.314980688	4	-0.02719	-0.321699111	-0.326494174	-0.316971172	14.08102101	Black-winged kite
BSKI	-0.02744627	-0.324210874	4	-0.02719	-0.321699111	-0.326494174	-0.316971172	14.08102101	Black-winged kite
BSKI	-0.026474702	-0.314642354	4	-0.02719	-0.321699111	-0.326494174	-0.316971172	14.08102101	Black-winged kite
BSKI	-0.027838787	-0.32804127	4	-0.02719	-0.321699111	-0.326494174	-0.316971172	14.08102101	Black-winged kite
BSKI	-0.026867884	-0.318529675	4	-0.02719	-0.321699111	-0.326494174	-0.316971172	14.08102101	Black-winged kite
BSKI	-0.027293947	-0.32271896	4	-0.02719	-0.321699111	-0.326494174	-0.316971172	14.08102101	Black-winged kite
BSKI	-0.026322379	-0.313130827	4	-0.02719	-0.321699111	-0.326494174	-0.316971172	14.08102101	Black-winged kite
BSKI	-0.027686463	-0.326557213	4	-0.02719	-0.321699111	-0.326494174	-0.316971172	14.08102101	Black-winged kite
BSKI	-0.02671556	-0.317026114	4	-0.02719	-0.321699111	-0.326494174	-0.316971172	14.08102101	Black-winged kite
BSKI	-0.027652585	-0.326226727	4	-0.02719	-0.321699111	-0.326494174	-0.316971172	14.08102101	Black-winged kite
BSKI	-0.026681017	-0.316684712	4	-0.02719	-0.321699111	-0.326494174	-0.316971172	14.08102101	Black-winged kite
BSKI	-0.028045101	-0.330046505	4	-0.02719	-0.321699111	-0.326494174	-0.316971172	14.08102101	Black-winged kite
BSKI	-0.027074198	-0.320561268	4	-0.02719	-0.321699111	-0.326494174	-0.316971172	14.08102101	Black-winged kite
BSKI	-0.027156517	-0.321370301	4	-0.02719	-0.321699111	-0.326494174	-0.316971172	14.08102101	Black-winged kite
BSKI	-0.026184949	-0.311764442	4	-0.02719	-0.321699111	-0.326494174	-0.316971172	14.08102101	Black-winged kite
BSKI	-0.027549034	-0.325215655	4	-0.02719	-0.321699111	-0.326494174	-0.316971172	14.08102101	Black-winged kite
BSKI	-0.026578131	-0.315666928	4	-0.02719	-0.321699111	-0.326494174	-0.316971172	14.08102101	Black-winged kite
BSKI	-0.027515561	-0.32488852	4	-0.02719	-0.321699111	-0.326494174	-0.316971172	14.08102101	Black-winged kite
BSKI	-0.026543993	-0.315328909	4	-0.02719	-0.321699111	-0.326494174	-0.316971172	14.08102101	Black-winged kite
BSKI	-0.027908077	-0.328715347	4	-0.02719	-0.321699111	-0.326494174	-0.316971172	14.08102101	Black-winged kite
BSKI	-0.026937174	-0.319212612	4	-0.02719	-0.321699111	-0.326494174	-0.316971172	14.08102101	Black-winged kite
BSKI	-0.027363237	-0.323397996	4	-0.02719	-0.321699111	-0.326494174	-0.316971172	14.08102101	Black-winged kite
BSKI	-0.026391669	-0.313818789	4	-0.02719	-0.321699111	-0.326494174	-0.316971172	14.08102101	Black-winged kite
BSKI	-0.027755754	-0.327232673	4	-0.02719	-0.321699111	-0.326494174	-0.316971172	14.08102101	Black-winged kite
BSKI	-0.026784851	-0.317710451	4	-0.02719	-0.321699111	-0.326494174	-0.316971172	14.08102101	Black-winged kite
BSKI	-0.027721875	-0.326902495	4	-0.02719	-0.321699111	-0.326494174	-0.316971172	14.08102101	Black-winged kite
BSKI	-0.026750307	-0.317369366	4	-0.02719	-0.321699111	-0.326494174	-0.316971172	14.08102101	Black-winged kite
BSKI	-0.028114392	-0.330718714	4	-0.02719	-0.321699111	-0.326494174	-0.316971172	14.08102101	Black-winged kite
BSKI	-0.027143489	-0.321242314	4	-0.02719	-0.321699111	-0.326494174	-0.316971172	14.08102101	Black-winged kite
BSKI	-0.027247568	-0.322264099	4	-0.02719	-0.321699111	-0.326494174	-0.316971172	14.08102101	Black-winged kite
BSKI	-0.026276	-0.312669987	4	-0.02719	-0.321699111	-0.326494174	-0.316971172	14.08102101	Black-winged kite
BSKI	-0.027640084	-0.326104747	4	-0.02719	-0.321699111	-0.326494174	-0.316971172	14.08102101	Black-winged kite
BSKI	-0.026669181	-0.316567702	4	-0.02719	-0.321699111	-0.326494174	-0.316971172	14.08102101	Black-winged kite
BSKI	-0.027606611	-0.325778012	4	-0.02719	-0.321699111	-0.326494174	-0.316971172	14.08102101	Black-winged kite
BSKI	-0.026635043	-0.316230096	4	-0.02719	-0.321699111	-0.326494174	-0.316971172	14.08102101	Black-winged kite
BSKI	-0.027999128	-0.329600154	4	-0.02719	-0.321699111	-0.326494174	-0.316971172	14.08102101	Black-winged kite
BSKI	-0.027028224	-0.320109049	4	-0.02719	-0.321699111	-0.326494174	-0.316971172	14.08102101	Black-winged kite
BSKI	-0.027454287	-0.324289312	4	-0.02719	-0.321699111	-0.326494174	-0.316971172	14.08102101	Black-winged kite
BSKI	-0.026482719	-0.314721823	4	-0.02719	-0.321699111	-0.326494174	-0.316971172	14.08102101	Black-winged kite
BSKI	-0.027846804	-0.328119295	4	-0.02719	-0.321699111	-0.326494174	-0.316971172	14.08102101	Black-winged kite
BSKI	-0.026875901	-0.318608725	4	-0.02719	-0.321699111	-0.326494174	-0.316971172	14.08102101	Black-winged kite
BSKI	-0.027812925	-0.327789521	4	-0.02719	-0.321699111	-0.326494174	-0.316971172	14.08102101	Black-winged kite
BSKI	-0.026841357	-0.318268058	4	-0.02719	-0.321699111	-0.326494174	-0.316971172	14.08102101	Black-winged kite
BSKI	-0.028205442	-0.331601067	4	-0.02719	-0.321699111	-0.326494174	-0.316971172	14.08102101	Black-winged kite
BSKI	-0.027234539	-0.322136268	4	-0.02719	-0.321699111	-0.326494174	-0.316971172	14.08102101	Black-winged kite
BSKI	-0.027316799	-0.32294298	4	-0.02719	-0.321699111	-0.326494174	-0.316971172	14.08102101	Black-winged kite
BSKI	-0.026345231	-0.313357792	4	-0.02719	-0.321699111	-0.326494174	-0.316971172	14.08102101	Black-winged kite
BSKI	-0.027709316	-0.326780053	4	-0.02719	-0.321699111	-0.326494174	-0.316971172	14.08102101	Black-winged kite
BSKI	-0.026738413	-0.317251883	4	-0.02719	-0.321699111	-0.326494174	-0.316971172	14.08102101	Black-winged kite
BSKI	-0.027675842	-0.326453622	4	-0.02719	-0.321699111	-0.326494174	-0.316971172	14.08102101	Black-winged kite
BSKI	-0.026704274	-0.316914591	4	-0.02719	-0.321699111	-0.326494174	-0.316971172	14.08102101	Black-winged kite
BSKI	-0.028068359	-0.330272205	4	-0.02719	-0.321699111	-0.326494174	-0.316971172	14.08102101	Black-winged kite
BSKI	-0.027097456	-0.320789936	4	-0.02719	-0.321699111	-0.326494174	-0.316971172	14.08102101	Black-winged kite
BSKI	-0.027523519	-0.324966308	4	-0.02719	-0.321699111	-0.326494174	-0.316971172	14.08102101	Black-winged kite
BSKI	-0.026551951	-0.31540772	4	-0.02719	-0.321699111	-0.326494174	-0.316971172	14.08102101	Black-winged kite
BSKI	-0.027916035	-0.328792725	4	-0.02719	-0.321699111	-0.326494174	-0.316971172	14.08102101	Black-winged kite
BSKI	-0.026945132	-0.319291007	4	-0.02719	-0.321699111	-0.326494174	-0.316971172	14.08102101	Black-winged kite
BSKI	-0.027882157	-0.328463259	4	-0.02719	-0.321699111	-0.326494174	-0.316971172	14.08102101	Black-winged kite
BSKI	-0.026910589	-0.318950657	4	-0.02719	-0.321699111	-0.326494174	-0.316971172	14.08102101	Black-winged kite
BSKI	-0.028274673	-0.332271255	4	-0.02719	-0.321699111	-0.326494174	-0.316971172	14.08102101	Black-winged kite
BSKI	-0.02730377	-0.322815268	4	-0.02719	-0.321699111	-0.326494174	-0.316971172	14.08102101	Black-winged kite
BSKI	-0.027079355	-0.320611979	4	-0.02719	-0.321699111	-0.326494174	-0.316971172	14.08102101	Black-winged kite
BSKI	-0.026107787	-0.310996153	4	-0.02719	-0.321699111	-0.326494174	-0.316971172	14.08102101	Black-winged kite
BSKI	-0.027471872	-0.324461325	4	-0.02719	-0.321699111	-0.326494174	-0.316971172	14.08102101	Black-winged kite
BSKI	-0.026500969	-0.314902687	4	-0.02719	-0.321699111	-0.326494174	-0.316971172	14.08102101	Black-winged kite
BSKI	-0.027438399	-0.32413385	4	-0.02719	-0.321699111	-0.326494174	-0.316971172	14.08102101	Black-winged kite
BSKI	-0.02646683	-0.314564318	4	-0.02719	-0.321699111	-0.326494174	-0.316971172	14.08102101	Black-winged kite
BSKI	-0.027830915	-0.327964652	4	-0.02719	-0.321699111	-0.326494174	-0.316971172	14.08102101	Black-winged kite
BSKI	-0.026860012	-0.31845205	4	-0.02719	-0.321699111	-0.326494174	-0.316971172	14.08102101	Black-winged kite
BSKI	-0.027286075	-0.322641778	4	-0.02719	-0.321699111	-0.326494174	-0.316971172	14.08102101	Black-winged kite
BSKI	-0.026314507	-0.313052631	4	-0.02719	-0.321699111	-0.326494174	-0.316971172	14.08102101	Black-winged kite
BSKI	-0.027678592	-0.326480438	4	-0.02719	-0.321699111	-0.326494174	-0.316971172	14.08102101	Black-winged kite
BSKI	-0.026707688	-0.31694833	4	-0.02719	-0.321699111	-0.326494174	-0.316971172	14.08102101	Black-winged kite
BSKI	-0.027644713	-0.326149917	4	-0.02719	-0.321699111	-0.326494174	-0.316971172	14.08102101	Black-winged kite
BSKI	-0.026673145	-0.316606892	4	-0.02719	-0.321699111	-0.326494174	-0.316971172	14.08102101	Black-winged kite
BSKI	-0.02803723	-0.3299701	4	-0.02719	-0.321699111	-0.326494174	-0.316971172	14.08102101	Black-winged kite
BSKI	-0.027066326	-0.320483858	4	-0.02719	-0.321699111	-0.326494174	-0.316971172	14.08102101	Black-winged kite
BSKI	-0.027148646	-0.321292977	4	-0.02719	-0.321699111	-0.326494174	-0.316971172	14.08102101	Black-winged kite
BSKI	-0.026177078	-0.311686101	4	-0.02719	-0.321699111	-0.326494174	-0.316971172	14.08102101	Black-winged kite
BSKI	-0.027541162	-0.325138738	4	-0.02719	-0.321699111	-0.326494174	-0.316971172	14.08102101	Black-winged kite
BSKI	-0.026570259	-0.315589001	4	-0.02719	-0.321699111	-0.326494174	-0.316971172	14.08102101	Black-winged kite
BSKI	-0.027507689	-0.324811568	4	-0.02719	-0.321699111	-0.326494174	-0.316971172	14.08102101	Black-winged kite
BSKI	-0.026536121	-0.315250946	4	-0.02719	-0.321699111	-0.326494174	-0.316971172	14.08102101	Black-winged kite
BSKI	-0.027900206	-0.328638801	4	-0.02719	-0.321699111	-0.326494174	-0.316971172	14.08102101	Black-winged kite
BSKI	-0.026929303	-0.319135059	4	-0.02719	-0.321699111	-0.326494174	-0.316971172	14.08102101	Black-winged kite
BSKI	-0.027355366	-0.323320886	4	-0.02719	-0.321699111	-0.326494174	-0.316971172	14.08102101	Black-winged kite
BSKI	-0.026383797	-0.313740666	4	-0.02719	-0.321699111	-0.326494174	-0.316971172	14.08102101	Black-winged kite
BSKI	-0.027747882	-0.327155969	4	-0.02719	-0.321699111	-0.326494174	-0.316971172	14.08102101	Black-winged kite
BSKI	-0.026776979	-0.317632739	4	-0.02719	-0.321699111	-0.326494174	-0.316971172	14.08102101	Black-winged kite
BSKI	-0.027714004	-0.326825756	4	-0.02719	-0.321699111	-0.326494174	-0.316971172	14.08102101	Black-winged kite
BSKI	-0.026742435	-0.317291619	4	-0.02719	-0.321699111	-0.326494174	-0.316971172	14.08102101	Black-winged kite
BSKI	-0.02810652	-0.330642379	4	-0.02719	-0.321699111	-0.326494174	-0.316971172	14.08102101	Black-winged kite
BSKI	-0.027135617	-0.321164976	4	-0.02719	-0.321699111	-0.326494174	-0.316971172	14.08102101	Black-winged kite
BSKI	-0.027252067	-0.322308242	4	-0.02719	-0.321699111	-0.326494174	-0.316971172	14.08102101	Black-winged kite
BSKI	-0.026280499	-0.312714711	4	-0.02719	-0.321699111	-0.326494174	-0.316971172	14.08102101	Black-winged kite
BSKI	-0.027644584	-0.326148658	4	-0.02719	-0.321699111	-0.326494174	-0.316971172	14.08102101	Black-winged kite
BSKI	-0.026673681	-0.316612191	4	-0.02719	-0.321699111	-0.326494174	-0.316971172	14.08102101	Black-winged kite
BSKI	-0.027611111	-0.325821943	4	-0.02719	-0.321699111	-0.326494174	-0.316971172	14.08102101	Black-winged kite
BSKI	-0.026639543	-0.316274605	4	-0.02719	-0.321699111	-0.326494174	-0.316971172	14.08102101	Black-winged kite
BSKI	-0.028003627	-0.329643854	4	-0.02719	-0.321699111	-0.326494174	-0.316971172	14.08102101	Black-winged kite
BSKI	-0.027032724	-0.320153324	4	-0.02719	-0.321699111	-0.326494174	-0.316971172	14.08102101	Black-winged kite
BSKI	-0.027458787	-0.324333333	4	-0.02719	-0.321699111	-0.326494174	-0.316971172	14.08102101	Black-winged kite
BSKI	-0.026487219	-0.314766423	4	-0.02719	-0.321699111	-0.326494174	-0.316971172	14.08102101	Black-winged kite
BSKI	-0.027851304	-0.328163084	4	-0.02719	-0.321699111	-0.326494174	-0.316971172	14.08102101	Black-winged kite
BSKI	-0.026880401	-0.31865309	4	-0.02719	-0.321699111	-0.326494174	-0.316971172	14.08102101	Black-winged kite
BSKI	-0.027817425	-0.32783333	4	-0.02719	-0.321699111	-0.326494174	-0.316971172	14.08102101	Black-winged kite
BSKI	-0.026845857	-0.318312444	4	-0.02719	-0.321699111	-0.326494174	-0.316971172	14.08102101	Black-winged kite
BSKI	-0.028209942	-0.331644645	4	-0.02719	-0.321699111	-0.326494174	-0.316971172	14.08102101	Black-winged kite
BSKI	-0.027239039	-0.322180419	4	-0.02719	-0.321699111	-0.326494174	-0.316971172	14.08102101	Black-winged kite
BSKI	-0.027321299	-0.322987082	4	-0.02719	-0.321699111	-0.326494174	-0.316971172	14.08102101	Black-winged kite
BSKI	-0.026349731	-0.313402474	4	-0.02719	-0.321699111	-0.326494174	-0.316971172	14.08102101	Black-winged kite
BSKI	-0.027713816	-0.326823923	4	-0.02719	-0.321699111	-0.326494174	-0.316971172	14.08102101	Black-winged kite
BSKI	-0.026742912	-0.31729633	4	-0.02719	-0.321699111	-0.326494174	-0.316971172	14.08102101	Black-winged kite
BSKI	-0.027680342	-0.326497512	4	-0.02719	-0.321699111	-0.326494174	-0.316971172	14.08102101	Black-winged kite
BSKI	-0.026708774	-0.316959058	4	-0.02719	-0.321699111	-0.326494174	-0.316971172	14.08102101	Black-winged kite
BSKI	-0.028072859	-0.330315864	4	-0.02719	-0.321699111	-0.326494174	-0.316971172	14.08102101	Black-winged kite
BSKI	-0.027101956	-0.320834169	4	-0.02719	-0.321699111	-0.326494174	-0.316971172	14.08102101	Black-winged kite
BSKI	-0.027528019	-0.325010288	4	-0.02719	-0.321699111	-0.326494174	-0.316971172	14.08102101	Black-winged kite
BSKI	-0.026556451	-0.315452278	4	-0.02719	-0.321699111	-0.326494174	-0.316971172	14.08102101	Black-winged kite
BSKI	-0.027920535	-0.328836474	4	-0.02719	-0.321699111	-0.326494174	-0.316971172	14.08102101	Black-winged kite
BSKI	-0.026949632	-0.319335331	4	-0.02719	-0.321699111	-0.326494174	-0.316971172	14.08102101	Black-winged kite
BSKI	-0.027886657	-0.328507027	4	-0.02719	-0.321699111	-0.326494174	-0.316971172	14.08102101	Black-winged kite
BSKI	-0.026915089	-0.318995001	4	-0.02719	-0.321699111	-0.326494174	-0.316971172	14.08102101	Black-winged kite
BSKI	-0.028279173	-0.332314793	4	-0.02719	-0.321699111	-0.326494174	-0.316971172	14.08102101	Black-winged kite
BSKI	-0.02730827	-0.322859378	4	-0.02719	-0.321699111	-0.326494174	-0.316971172	14.08102101	Black-winged kite
BSKI	-0.027083855	-0.320656223	4	-0.02719	-0.321699111	-0.326494174	-0.316971172	14.08102101	Black-winged kite
BSKI	-0.026112287	-0.311040979	4	-0.02719	-0.321699111	-0.326494174	-0.316971172	14.08102101	Black-winged kite
BSKI	-0.027476372	-0.324505336	4	-0.02719	-0.321699111	-0.326494174	-0.316971172	14.08102101	Black-winged kite
BSKI	-0.026505469	-0.314947277	4	-0.02719	-0.321699111	-0.326494174	-0.316971172	14.08102101	Black-winged kite
BSKI	-0.027442898	-0.324177881	4	-0.02719	-0.321699111	-0.326494174	-0.316971172	14.08102101	Black-winged kite
BSKI	-0.02647133	-0.314608927	4	-0.02719	-0.321699111	-0.326494174	-0.316971172	14.08102101	Black-winged kite
BSKI	-0.027835415	-0.328008451	4	-0.02719	-0.321699111	-0.326494174	-0.316971172	14.08102101	Black-winged kite
BSKI	-0.026864512	-0.318496425	4	-0.02719	-0.321699111	-0.326494174	-0.316971172	14.08102101	Black-winged kite
BSKI	-0.027290575	-0.322685899	4	-0.02719	-0.321699111	-0.326494174	-0.316971172	14.08102101	Black-winged kite
BSKI	-0.026319007	-0.313097332	4	-0.02719	-0.321699111	-0.326494174	-0.316971172	14.08102101	Black-winged kite
BSKI	-0.027683091	-0.326524326	4	-0.02719	-0.321699111	-0.326494174	-0.316971172	14.08102101	Black-winged kite
BSKI	-0.026712188	-0.316992795	4	-0.02719	-0.321699111	-0.326494174	-0.316971172	14.08102101	Black-winged kite
BSKI	-0.027649213	-0.326193825	4	-0.02719	-0.321699111	-0.326494174	-0.316971172	14.08102101	Black-winged kite
BSKI	-0.026677645	-0.316651378	4	-0.02719	-0.321699111	-0.326494174	-0.316971172	14.08102101	Black-winged kite
BSKI	-0.028041729	-0.330013777	4	-0.02719	-0.321699111	-0.326494174	-0.316971172	14.08102101	Black-winged kite
BSKI	-0.027070826	-0.32052811	4	-0.02719	-0.321699111	-0.326494174	-0.316971172	14.08102101	Black-winged kite
BSKI	-0.027153146	-0.321337179	4	-0.02719	-0.321699111	-0.326494174	-0.316971172	14.08102101	Black-winged kite
BSKI	-0.026181577	-0.311730885	4	-0.02719	-0.321699111	-0.326494174	-0.316971172	14.08102101	Black-winged kite
BSKI	-0.027545662	-0.325182708	4	-0.02719	-0.321699111	-0.326494174	-0.316971172	14.08102101	Black-winged kite
BSKI	-0.026574759	-0.315633548	4	-0.02719	-0.321699111	-0.326494174	-0.316971172	14.08102101	Black-winged kite
BSKI	-0.027512189	-0.324855558	4	-0.02719	-0.321699111	-0.326494174	-0.316971172	14.08102101	Black-winged kite
BSKI	-0.026540621	-0.315295514	4	-0.02719	-0.321699111	-0.326494174	-0.316971172	14.08102101	Black-winged kite
BSKI	-0.027904705	-0.328682559	4	-0.02719	-0.321699111	-0.326494174	-0.316971172	14.08102101	Black-winged kite
BSKI	-0.026933802	-0.319179393	4	-0.02719	-0.321699111	-0.326494174	-0.316971172	14.08102101	Black-winged kite
BSKI	-0.027359865	-0.323364966	4	-0.02719	-0.321699111	-0.326494174	-0.316971172	14.08102101	Black-winged kite
BSKI	-0.026388297	-0.313785325	4	-0.02719	-0.321699111	-0.326494174	-0.316971172	14.08102101	Black-winged kite
BSKI	-0.027752382	-0.327199817	4	-0.02719	-0.321699111	-0.326494174	-0.316971172	14.08102101	Black-winged kite
BSKI	-0.026781479	-0.317677163	4	-0.02719	-0.321699111	-0.326494174	-0.316971172	14.08102101	Black-winged kite
BSKI	-0.027718503	-0.326869624	4	-0.02719	-0.321699111	-0.326494174	-0.316971172	14.08102101	Black-winged kite
BSKI	-0.026746935	-0.317336063	4	-0.02719	-0.321699111	-0.326494174	-0.316971172	14.08102101	Black-winged kite
BSKI	-0.02811102	-0.330686016	4	-0.02719	-0.321699111	-0.326494174	-0.316971172	14.08102101	Black-winged kite
BSKI	-0.027140117	-0.321209186	4	-0.02719	-0.321699111	-0.326494174	-0.316971172	14.08102101	Black-winged kite
BSKI	-0.027244194	-0.322231003	4	-0.02719	-0.321699111	-0.326494174	-0.316971172	14.08102101	Black-winged kite
BSKI	-0.026272626	-0.312636457	4	-0.02719	-0.321699111	-0.326494174	-0.316971172	14.08102101	Black-winged kite
BSKI	-0.027636711	-0.326071826	4	-0.02719	-0.321699111	-0.326494174	-0.316971172	14.08102101	Black-winged kite
BSKI	-0.026665808	-0.316534349	4	-0.02719	-0.321699111	-0.326494174	-0.316971172	14.08102101	Black-winged kite
BSKI	-0.027603238	-0.325745076	4	-0.02719	-0.321699111	-0.326494174	-0.316971172	14.08102101	Black-winged kite
BSKI	-0.02663167	-0.316196728	4	-0.02719	-0.321699111	-0.326494174	-0.316971172	14.08102101	Black-winged kite
BSKI	-0.027995754	-0.329567392	4	-0.02719	-0.321699111	-0.326494174	-0.316971172	14.08102101	Black-winged kite
BSKI	-0.027024851	-0.320075856	4	-0.02719	-0.321699111	-0.326494174	-0.316971172	14.08102101	Black-winged kite
BSKI	-0.027450914	-0.324256308	4	-0.02719	-0.321699111	-0.326494174	-0.316971172	14.08102101	Black-winged kite
BSKI	-0.026479346	-0.314688386	4	-0.02719	-0.321699111	-0.326494174	-0.316971172	14.08102101	Black-winged kite
BSKI	-0.027843431	-0.328086465	4	-0.02719	-0.321699111	-0.326494174	-0.316971172	14.08102101	Black-winged kite
BSKI	-0.026872528	-0.318575465	4	-0.02719	-0.321699111	-0.326494174	-0.316971172	14.08102101	Black-winged kite
BSKI	-0.027809552	-0.327756677	4	-0.02719	-0.321699111	-0.326494174	-0.316971172	14.08102101	Black-winged kite
BSKI	-0.026837984	-0.318234782	4	-0.02719	-0.321699111	-0.326494174	-0.316971172	14.08102101	Black-winged kite
BSKI	-0.028202069	-0.331568395	4	-0.02719	-0.321699111	-0.326494174	-0.316971172	14.08102101	Black-winged kite
BSKI	-0.027231166	-0.322103167	4	-0.02719	-0.321699111	-0.326494174	-0.316971172	14.08102101	Black-winged kite
BSKI	-0.027313426	-0.322909915	4	-0.02719	-0.321699111	-0.326494174	-0.316971172	14.08102101	Black-winged kite
BSKI	-0.026341858	-0.313324293	4	-0.02719	-0.321699111	-0.326494174	-0.316971172	14.08102101	Black-winged kite
BSKI	-0.027705942	-0.326747163	4	-0.02719	-0.321699111	-0.326494174	-0.316971172	14.08102101	Black-winged kite
BSKI	-0.026735039	-0.31721856	4	-0.02719	-0.321699111	-0.326494174	-0.316971172	14.08102101	Black-winged kite
BSKI	-0.027672469	-0.326420717	4	-0.02719	-0.321699111	-0.326494174	-0.316971172	14.08102101	Black-winged kite
BSKI	-0.026700901	-0.316881253	4	-0.02719	-0.321699111	-0.326494174	-0.316971172	14.08102101	Black-winged kite
BSKI	-0.028064986	-0.330239474	4	-0.02719	-0.321699111	-0.326494174	-0.316971172	14.08102101	Black-winged kite
BSKI	-0.027094083	-0.320756774	4	-0.02719	-0.321699111	-0.326494174	-0.316971172	14.08102101	Black-winged kite
BSKI	-0.027520146	-0.324933335	4	-0.02719	-0.321699111	-0.326494174	-0.316971172	14.08102101	Black-winged kite
BSKI	-0.026548577	-0.315374314	4	-0.02719	-0.321699111	-0.326494174	-0.316971172	14.08102101	Black-winged kite
BSKI	-0.027912662	-0.328759927	4	-0.02719	-0.321699111	-0.326494174	-0.316971172	14.08102101	Black-winged kite
BSKI	-0.026941759	-0.319257778	4	-0.02719	-0.321699111	-0.326494174	-0.316971172	14.08102101	Black-winged kite
BSKI	-0.027878784	-0.328430445	4	-0.02719	-0.321699111	-0.326494174	-0.316971172	14.08102101	Black-winged kite
BSKI	-0.026907215	-0.318917412	4	-0.02719	-0.321699111	-0.326494174	-0.316971172	14.08102101	Black-winged kite
BSKI	-0.0282713	-0.332238614	4	-0.02719	-0.321699111	-0.326494174	-0.316971172	14.08102101	Black-winged kite
BSKI	-0.027300397	-0.322782198	4	-0.02719	-0.321699111	-0.326494174	-0.316971172	14.08102101	Black-winged kite
BSKI	-0.027075982	-0.320578809	4	-0.02719	-0.321699111	-0.326494174	-0.316971172	14.08102101	Black-winged kite
BSKI	-0.026104414	-0.310962547	4	-0.02719	-0.321699111	-0.326494174	-0.316971172	14.08102101	Black-winged kite
BSKI	-0.027468499	-0.32442833	4	-0.02719	-0.321699111	-0.326494174	-0.316971172	14.08102101	Black-winged kite
BSKI	-0.026497595	-0.314869259	4	-0.02719	-0.321699111	-0.326494174	-0.316971172	14.08102101	Black-winged kite
BSKI	-0.027435025	-0.32410084	4	-0.02719	-0.321699111	-0.326494174	-0.316971172	14.08102101	Black-winged kite
BSKI	-0.026463457	-0.314530873	4	-0.02719	-0.321699111	-0.326494174	-0.316971172	14.08102101	Black-winged kite
BSKI	-0.027827542	-0.327931816	4	-0.02719	-0.321699111	-0.326494174	-0.316971172	14.08102101	Black-winged kite
BSKI	-0.026856639	-0.318418782	4	-0.02719	-0.321699111	-0.326494174	-0.316971172	14.08102101	Black-winged kite
BSKI	-0.027282702	-0.3226087	4	-0.02719	-0.321699111	-0.326494174	-0.316971172	14.08102101	Black-winged kite
BSKI	-0.026311134	-0.313019118	4	-0.02719	-0.321699111	-0.326494174	-0.316971172	14.08102101	Black-winged kite
BSKI	-0.027675218	-0.326447534	4	-0.02719	-0.321699111	-0.326494174	-0.316971172	14.08102101	Black-winged kite
BSKI	-0.026704315	-0.316914994	4	-0.02719	-0.321699111	-0.326494174	-0.316971172	14.08102101	Black-winged kite
BSKI	-0.02764134	-0.326116998	4	-0.02719	-0.321699111	-0.326494174	-0.316971172	14.08102101	Black-winged kite
BSKI	-0.026669772	-0.31657354	4	-0.02719	-0.321699111	-0.326494174	-0.316971172	14.08102101	Black-winged kite
BSKI	-0.028033856	-0.329937354	4	-0.02719	-0.321699111	-0.326494174	-0.316971172	14.08102101	Black-winged kite
BSKI	-0.027062953	-0.320450683	4	-0.02719	-0.321699111	-0.326494174	-0.316971172	14.08102101	Black-winged kite
BSKI	-0.027145272	-0.321259838	4	-0.02719	-0.321699111	-0.326494174	-0.316971172	14.08102101	Black-winged kite
BSKI	-0.026173704	-0.311652527	4	-0.02719	-0.321699111	-0.326494174	-0.316971172	14.08102101	Black-winged kite
BSKI	-0.027537789	-0.325105774	4	-0.02719	-0.321699111	-0.326494174	-0.316971172	14.08102101	Black-winged kite
BSKI	-0.026566886	-0.315555603	4	-0.02719	-0.321699111	-0.326494174	-0.316971172	14.08102101	Black-winged kite
BSKI	-0.027504316	-0.324778589	4	-0.02719	-0.321699111	-0.326494174	-0.316971172	14.08102101	Black-winged kite
BSKI	-0.026532748	-0.315217533	4	-0.02719	-0.321699111	-0.326494174	-0.316971172	14.08102101	Black-winged kite
BSKI	-0.027896832	-0.328605995	4	-0.02719	-0.321699111	-0.326494174	-0.316971172	14.08102101	Black-winged kite
BSKI	-0.026925929	-0.319101823	4	-0.02719	-0.321699111	-0.326494174	-0.316971172	14.08102101	Black-winged kite
BSKI	-0.027351992	-0.323287839	4	-0.02719	-0.321699111	-0.326494174	-0.316971172	14.08102101	Black-winged kite
BSKI	-0.026380424	-0.313707184	4	-0.02719	-0.321699111	-0.326494174	-0.316971172	14.08102101	Black-winged kite
BSKI	-0.027744509	-0.327123096	4	-0.02719	-0.321699111	-0.326494174	-0.316971172	14.08102101	Black-winged kite
BSKI	-0.026773606	-0.317599434	4	-0.02719	-0.321699111	-0.326494174	-0.316971172	14.08102101	Black-winged kite
BSKI	-0.02771063	-0.326792868	4	-0.02719	-0.321699111	-0.326494174	-0.316971172	14.08102101	Black-winged kite
BSKI	-0.026739062	-0.317258298	4	-0.02719	-0.321699111	-0.326494174	-0.316971172	14.08102101	Black-winged kite
BSKI	-0.028103147	-0.330609664	4	-0.02719	-0.321699111	-0.326494174	-0.316971172	14.08102101	Black-winged kite
BSKI	-0.027132244	-0.321131831	4	-0.02719	-0.321699111	-0.326494174	-0.316971172	14.08102101	Black-winged kite
BSSE	-0.060795989	-0.806541784	1	-0.065385488	-0.829834924	-0.852600464	-0.803672454	26.18983909	Beaudouin's snake-eagle
BSSE	-0.07206217	-0.858965713	1	-0.065385488	-0.829834924	-0.852600464	-0.803672454	26.18983909	Beaudouin's snake-eagle
BSSE	-0.058683465	-0.79481676	1	-0.065385488	-0.829834924	-0.852600464	-0.803672454	26.18983909	Beaudouin's snake-eagle
BSSE	-0.069974986	-0.850417974	1	-0.065385488	-0.829834924	-0.852600464	-0.803672454	26.18983909	Beaudouin's snake-eagle
COKE	-0.069857739	-0.684679684	2	-0.0736	-0.704302345	-0.719829494	-0.68797145	15.93761904	Common kestrel
COKE	-0.069957855	-0.685220166	2	-0.0736	-0.704302345	-0.719829494	-0.68797145	15.93761904	Common kestrel
COKE	-0.069864253	-0.684714877	2	-0.0736	-0.704302345	-0.719829494	-0.68797145	15.93761904	Common kestrel
COKE	-0.069964363	-0.685255268	2	-0.0736	-0.704302345	-0.719829494	-0.68797145	15.93761904	Common kestrel
COKE	-0.076458753	-0.718514769	2	-0.0736	-0.704302345	-0.719829494	-0.68797145	15.93761904	Common kestrel
COKE	-0.076558869	-0.719000701	2	-0.0736	-0.704302345	-0.719829494	-0.68797145	15.93761904	Common kestrel
COKE	-0.076465267	-0.71854641	2	-0.0736	-0.704302345	-0.719829494	-0.68797145	15.93761904	Common kestrel
COKE	-0.076565377	-0.719032261	2	-0.0736	-0.704302345	-0.719829494	-0.68797145	15.93761904	Common kestrel
COKE	-0.070643039	-0.688895924	2	-0.0736	-0.704302345	-0.719829494	-0.68797145	15.93761904	Common kestrel
COKE	-0.070743155	-0.68942963	2	-0.0736	-0.704302345	-0.719829494	-0.68797145	15.93761904	Common kestrel
COKE	-0.070649553	-0.688930676	2	-0.0736	-0.704302345	-0.719829494	-0.68797145	15.93761904	Common kestrel
COKE	-0.070749663	-0.689464292	2	-0.0736	-0.704302345	-0.719829494	-0.68797145	15.93761904	Common kestrel
COKE	-0.07723779	-0.72227528	2	-0.0736	-0.704302345	-0.719829494	-0.68797145	15.93761904	Common kestrel
COKE	-0.077337907	-0.722755125	2	-0.0736	-0.704302345	-0.719829494	-0.68797145	15.93761904	Common kestrel
COKE	-0.077244304	-0.722306525	2	-0.0736	-0.704302345	-0.719829494	-0.68797145	15.93761904	Common kestrel
COKE	-0.077344414	-0.722786289	2	-0.0736	-0.704302345	-0.719829494	-0.68797145	15.93761904	Common kestrel
DCGO	-0.022284993	-0.399090009	3	-0.0232	-0.411671254	-0.423399876	-0.399714823	22.59878784	Dark chanting-goshawk
DCGO	-0.024045688	-0.423075178	3	-0.0232	-0.411671254	-0.423399876	-0.399714823	22.59878784	Dark chanting-goshawk
DCGO	-0.022349055	-0.399979167	3	-0.0232	-0.411671254	-0.423399876	-0.399714823	22.59878784	Dark chanting-goshawk
DCGO	-0.024109612	-0.423928531	3	-0.0232	-0.411671254	-0.423399876	-0.399714823	22.59878784	Dark chanting-goshawk
DCGO	-0.022303192	-0.399342732	3	-0.0232	-0.411671254	-0.423399876	-0.399714823	22.59878784	Dark chanting-goshawk
DCGO	-0.024063887	-0.423318251	3	-0.0232	-0.411671254	-0.423399876	-0.399714823	22.59878784	Dark chanting-goshawk
DCGO	-0.022367254	-0.400231532	3	-0.0232	-0.411671254	-0.423399876	-0.399714823	22.59878784	Dark chanting-goshawk
DCGO	-0.024127811	-0.42417126	3	-0.0232	-0.411671254	-0.423399876	-0.399714823	22.59878784	Dark chanting-goshawk
DCGO	-0.022279035	-0.399007253	3	-0.0232	-0.411671254	-0.423399876	-0.399714823	22.59878784	Dark chanting-goshawk
DCGO	-0.02403973	-0.422995581	3	-0.0232	-0.411671254	-0.423399876	-0.399714823	22.59878784	Dark chanting-goshawk
DCGO	-0.022343097	-0.399896528	3	-0.0232	-0.411671254	-0.423399876	-0.399714823	22.59878784	Dark chanting-goshawk
DCGO	-0.024103654	-0.423849047	3	-0.0232	-0.411671254	-0.423399876	-0.399714823	22.59878784	Dark chanting-goshawk
DCGO	-0.022297238	-0.399260071	3	-0.0232	-0.411671254	-0.423399876	-0.399714823	22.59878784	Dark chanting-goshawk
DCGO	-0.024057934	-0.423238746	3	-0.0232	-0.411671254	-0.423399876	-0.399714823	22.59878784	Dark chanting-goshawk
DCGO	-0.022361301	-0.400148988	3	-0.0232	-0.411671254	-0.423399876	-0.399714823	22.59878784	Dark chanting-goshawk
DCGO	-0.024121857	-0.424091868	3	-0.0232	-0.411671254	-0.423399876	-0.399714823	22.59878784	Dark chanting-goshawk
DCGO	-0.022281567	-0.399042432	3	-0.0232	-0.411671254	-0.423399876	-0.399714823	22.59878784	Dark chanting-goshawk
DCGO	-0.024042263	-0.423029417	3	-0.0232	-0.411671254	-0.423399876	-0.399714823	22.59878784	Dark chanting-goshawk
DCGO	-0.02234563	-0.399931657	3	-0.0232	-0.411671254	-0.423399876	-0.399714823	22.59878784	Dark chanting-goshawk
DCGO	-0.024106186	-0.423882835	3	-0.0232	-0.411671254	-0.423399876	-0.399714823	22.59878784	Dark chanting-goshawk
DCGO	-0.022299766	-0.399295174	3	-0.0232	-0.411671254	-0.423399876	-0.399714823	22.59878784	Dark chanting-goshawk
DCGO	-0.024060462	-0.423272508	3	-0.0232	-0.411671254	-0.423399876	-0.399714823	22.59878784	Dark chanting-goshawk
DCGO	-0.022363829	-0.400184041	3	-0.0232	-0.411671254	-0.423399876	-0.399714823	22.59878784	Dark chanting-goshawk
DCGO	-0.024124385	-0.424125582	3	-0.0232	-0.411671254	-0.423399876	-0.399714823	22.59878784	Dark chanting-goshawk
DCGO	-0.022275609	-0.398959669	3	-0.0232	-0.411671254	-0.423399876	-0.399714823	22.59878784	Dark chanting-goshawk
DCGO	-0.024036305	-0.422949814	3	-0.0232	-0.411671254	-0.423399876	-0.399714823	22.59878784	Dark chanting-goshawk
DCGO	-0.022339672	-0.399849011	3	-0.0232	-0.411671254	-0.423399876	-0.399714823	22.59878784	Dark chanting-goshawk
DCGO	-0.024100228	-0.423803345	3	-0.0232	-0.411671254	-0.423399876	-0.399714823	22.59878784	Dark chanting-goshawk
DCGO	-0.022293813	-0.399212506	3	-0.0232	-0.411671254	-0.423399876	-0.399714823	22.59878784	Dark chanting-goshawk
DCGO	-0.024054508	-0.423192997	3	-0.0232	-0.411671254	-0.423399876	-0.399714823	22.59878784	Dark chanting-goshawk
DCGO	-0.022357875	-0.400101491	3	-0.0232	-0.411671254	-0.423399876	-0.399714823	22.59878784	Dark chanting-goshawk
DCGO	-0.024118432	-0.424046184	3	-0.0232	-0.411671254	-0.423399876	-0.399714823	22.59878784	Dark chanting-goshawk
DCGO	-0.022285777	-0.3991009	3	-0.0232	-0.411671254	-0.423399876	-0.399714823	22.59878784	Dark chanting-goshawk
DCGO	-0.024046472	-0.423085652	3	-0.0232	-0.411671254	-0.423399876	-0.399714823	22.59878784	Dark chanting-goshawk
DCGO	-0.022349839	-0.399990042	3	-0.0232	-0.411671254	-0.423399876	-0.399714823	22.59878784	Dark chanting-goshawk
DCGO	-0.024110396	-0.423938991	3	-0.0232	-0.411671254	-0.423399876	-0.399714823	22.59878784	Dark chanting-goshawk
DCGO	-0.022303976	-0.399353618	3	-0.0232	-0.411671254	-0.423399876	-0.399714823	22.59878784	Dark chanting-goshawk
DCGO	-0.024064671	-0.423328721	3	-0.0232	-0.411671254	-0.423399876	-0.399714823	22.59878784	Dark chanting-goshawk
DCGO	-0.022368038	-0.400242403	3	-0.0232	-0.411671254	-0.423399876	-0.399714823	22.59878784	Dark chanting-goshawk
DCGO	-0.024128595	-0.424181716	3	-0.0232	-0.411671254	-0.423399876	-0.399714823	22.59878784	Dark chanting-goshawk
DCGO	-0.022279819	-0.399018145	3	-0.0232	-0.411671254	-0.423399876	-0.399714823	22.59878784	Dark chanting-goshawk
DCGO	-0.024040514	-0.423006057	3	-0.0232	-0.411671254	-0.423399876	-0.399714823	22.59878784	Dark chanting-goshawk
DCGO	-0.022343881	-0.399907404	3	-0.0232	-0.411671254	-0.423399876	-0.399714823	22.59878784	Dark chanting-goshawk
DCGO	-0.024104438	-0.423859508	3	-0.0232	-0.411671254	-0.423399876	-0.399714823	22.59878784	Dark chanting-goshawk
DCGO	-0.022298022	-0.399270958	3	-0.0232	-0.411671254	-0.423399876	-0.399714823	22.59878784	Dark chanting-goshawk
DCGO	-0.024058718	-0.423249217	3	-0.0232	-0.411671254	-0.423399876	-0.399714823	22.59878784	Dark chanting-goshawk
DCGO	-0.022362085	-0.40015986	3	-0.0232	-0.411671254	-0.423399876	-0.399714823	22.59878784	Dark chanting-goshawk
DCGO	-0.024122641	-0.424102325	3	-0.0232	-0.411671254	-0.423399876	-0.399714823	22.59878784	Dark chanting-goshawk
DCGO	-0.022282351	-0.399053323	3	-0.0232	-0.411671254	-0.423399876	-0.399714823	22.59878784	Dark chanting-goshawk
DCGO	-0.024043047	-0.423039892	3	-0.0232	-0.411671254	-0.423399876	-0.399714823	22.59878784	Dark chanting-goshawk
DCGO	-0.022346414	-0.399942533	3	-0.0232	-0.411671254	-0.423399876	-0.399714823	22.59878784	Dark chanting-goshawk
DCGO	-0.02410697	-0.423893295	3	-0.0232	-0.411671254	-0.423399876	-0.399714823	22.59878784	Dark chanting-goshawk
DCGO	-0.02230055	-0.399306061	3	-0.0232	-0.411671254	-0.423399876	-0.399714823	22.59878784	Dark chanting-goshawk
DCGO	-0.024061246	-0.42328298	3	-0.0232	-0.411671254	-0.423399876	-0.399714823	22.59878784	Dark chanting-goshawk
DCGO	-0.022364613	-0.400194913	3	-0.0232	-0.411671254	-0.423399876	-0.399714823	22.59878784	Dark chanting-goshawk
DCGO	-0.024125169	-0.424136039	3	-0.0232	-0.411671254	-0.423399876	-0.399714823	22.59878784	Dark chanting-goshawk
DCGO	-0.022276394	-0.398970562	3	-0.0232	-0.411671254	-0.423399876	-0.399714823	22.59878784	Dark chanting-goshawk
DCGO	-0.024037089	-0.422960291	3	-0.0232	-0.411671254	-0.423399876	-0.399714823	22.59878784	Dark chanting-goshawk
DCGO	-0.022340456	-0.399859889	3	-0.0232	-0.411671254	-0.423399876	-0.399714823	22.59878784	Dark chanting-goshawk
DCGO	-0.024101012	-0.423813807	3	-0.0232	-0.411671254	-0.423399876	-0.399714823	22.59878784	Dark chanting-goshawk
DCGO	-0.022294597	-0.399223395	3	-0.0232	-0.411671254	-0.423399876	-0.399714823	22.59878784	Dark chanting-goshawk
DCGO	-0.024055292	-0.42320347	3	-0.0232	-0.411671254	-0.423399876	-0.399714823	22.59878784	Dark chanting-goshawk
DCGO	-0.02235866	-0.400112364	3	-0.0232	-0.411671254	-0.423399876	-0.399714823	22.59878784	Dark chanting-goshawk
DCGO	-0.024119216	-0.424056642	3	-0.0232	-0.411671254	-0.423399876	-0.399714823	22.59878784	Dark chanting-goshawk
DIKE	-0.062079479	-0.531137717	1	-0.062246823	-0.532125428	-0.533326825	-0.530921089	11.81846485	Dickinson's kestrel
DIKE	-0.062560727	-0.533973053	1	-0.062246823	-0.532125428	-0.533326825	-0.530921089	11.81846485	Dickinson's kestrel
DIKE	-0.061932842	-0.530270655	1	-0.062246823	-0.532125428	-0.533326825	-0.530921089	11.81846485	Dickinson's kestrel
DIKE	-0.062414166	-0.533111234	1	-0.062246823	-0.532125428	-0.533326825	-0.530921089	11.81846485	Dickinson's kestrel
ECGO	0.032986664	1.076131898	1	0.034769109	1.158281963	1.067722543	1.25266208	22.50878784	Eastern chanting-goshawk
ECGO	0.032241671	1.042689328	1	0.034769109	1.158281963	1.067722543	1.25266208	22.50878784	Eastern chanting-goshawk
ECGO	0.037299657	1.280263508	1	0.034769109	1.158281963	1.067722543	1.25266208	22.50878784	Eastern chanting-goshawk
ECGO	0.036551554	1.243532763	1	0.034769109	1.158281963	1.067722543	1.25266208	22.50878784	Eastern chanting-goshawk
EMHA	-0.00145975	-0.028209248	1	-0.002075235	-0.039875554	-0.053416262	-0.026147736	19.58820696	Western marsh-harrier
EMHA	-0.003122124	-0.059414263	1	-0.002075235	-0.039875554	-0.053416262	-0.026147736	19.58820696	Western marsh-harrier
EMHA	-0.001027627	-0.019938272	1	-0.002075235	-0.039875554	-0.053416262	-0.026147736	19.58820696	Western marsh-harrier
EMHA	-0.00269072	-0.051408875	1	-0.002075235	-0.039875554	-0.053416262	-0.026147736	19.58820696	Western marsh-harrier
FOKE	-0.0297331	-0.324096379	1	-0.030411123	-0.330200201	-0.339153183	-0.321127221	12.97719337	Fox kestrel
FOKE	-0.028421988	-0.312147367	1	-0.030411123	-0.330200201	-0.339153183	-0.321127221	12.97719337	Fox kestrel
FOKE	-0.032396659	-0.347783373	1	-0.030411123	-0.330200201	-0.339153183	-0.321127221	12.97719337	Fox kestrel
FOKE	-0.031089145	-0.336253114	1	-0.030411123	-0.330200201	-0.339153183	-0.321127221	12.97719337	Fox kestrel
GAGO	-0.014390078	-0.194201241	2	-0.0156	-0.208811803	-0.224822008	-0.192615576	14.89664858	Gabar goshawk
GAGO	-0.017270512	-0.228578441	2	-0.0156	-0.208811803	-0.224822008	-0.192615576	14.89664858	Gabar goshawk
GAGO	-0.013792977	-0.186898489	2	-0.0156	-0.208811803	-0.224822008	-0.192615576	14.89664858	Gabar goshawk
GAGO	-0.016675795	-0.22159476	2	-0.0156	-0.208811803	-0.224822008	-0.192615576	14.89664858	Gabar goshawk
GAGO	-0.01456706	-0.196354018	2	-0.0156	-0.208811803	-0.224822008	-0.192615576	14.89664858	Gabar goshawk
GAGO	-0.017447495	-0.230645408	2	-0.0156	-0.208811803	-0.224822008	-0.192615576	14.89664858	Gabar goshawk
GAGO	-0.01396996	-0.189069462	2	-0.0156	-0.208811803	-0.224822008	-0.192615576	14.89664858	Gabar goshawk
GAGO	-0.016852777	-0.22367918	2	-0.0156	-0.208811803	-0.224822008	-0.192615576	14.89664858	Gabar goshawk
GAGO	-0.014356282	-0.19378954	2	-0.0156	-0.208811803	-0.224822008	-0.192615576	14.89664858	Gabar goshawk
GAGO	-0.017236716	-0.228183148	2	-0.0156	-0.208811803	-0.224822008	-0.192615576	14.89664858	Gabar goshawk
GAGO	-0.013759181	-0.186483308	2	-0.0156	-0.208811803	-0.224822008	-0.192615576	14.89664858	Gabar goshawk
GAGO	-0.016641998	-0.221196131	2	-0.0156	-0.208811803	-0.224822008	-0.192615576	14.89664858	Gabar goshawk
GAGO	-0.014533287	-0.195943619	2	-0.0156	-0.208811803	-0.224822008	-0.192615576	14.89664858	Gabar goshawk
GAGO	-0.017413722	-0.230251369	2	-0.0156	-0.208811803	-0.224822008	-0.192615576	14.89664858	Gabar goshawk
GAGO	-0.013936186	-0.188655594	2	-0.0156	-0.208811803	-0.224822008	-0.192615576	14.89664858	Gabar goshawk
GAGO	-0.016819004	-0.223281813	2	-0.0156	-0.208811803	-0.224822008	-0.192615576	14.89664858	Gabar goshawk
GRBU	-0.022069167	-0.298687303	1	-0.023631219	-0.316286848	-0.344320077	-0.287047748	15.89873188	Grasshopper buzzard
GRBU	-0.02921572	-0.375880402	1	-0.023631219	-0.316286848	-0.344320077	-0.287047748	15.89873188	Grasshopper buzzard
GRBU	-0.018017107	-0.251033531	1	-0.023631219	-0.316286848	-0.344320077	-0.287047748	15.89873188	Grasshopper buzzard
GRBU	-0.025193271	-0.333471854	1	-0.023631219	-0.316286848	-0.344320077	-0.287047748	15.89873188	Grasshopper buzzard
GRKE	-0.009173642	-0.105571082	1	-0.009189619	-0.105745668	-0.10607436	-0.105416851	12.106131	Greater kestrel
GRKE	-0.009262038	-0.106536627	1	-0.009189619	-0.105745668	-0.10607436	-0.105416851	12.106131	Greater kestrel
GRKE	-0.009117194	-0.104954011	1	-0.009189619	-0.105745668	-0.10607436	-0.105416851	12.106131	Greater kestrel
GRKE	-0.009205596	-0.105920222	1	-0.009189619	-0.105745668	-0.10607436	-0.105416851	12.106131	Greater kestrel
GYKE	-0.019730681	-0.216569836	1	-0.022757471	-0.245688261	-0.290225516	-0.198347319	12.24780257	Grey kestrel
GYKE	-0.033052313	-0.337450138	1	-0.022757471	-0.245688261	-0.290225516	-0.198347319	12.24780257	Grey kestrel
GYKE	-0.012362497	-0.141318439	1	-0.022757471	-0.245688261	-0.290225516	-0.198347319	12.24780257	Grey kestrel
GYKE	-0.025784261	-0.273809746	1	-0.022757471	-0.245688261	-0.290225516	-0.198347319	12.24780257	Grey kestrel
HOVU	-0.027558328	-0.663737147	4	-0.02813	-0.671361167	-0.680082295	-0.662408555	39	Hooded vulture
HOVU	-0.026271098	-0.645933874	4	-0.02813	-0.671361167	-0.680082295	-0.662408555	39	Hooded vulture
HOVU	-0.028986449	-0.682468842	4	-0.02813	-0.671361167	-0.680082295	-0.662408555	39	Hooded vulture
HOVU	-0.027702115	-0.665670813	4	-0.02813	-0.671361167	-0.680082295	-0.662408555	39	Hooded vulture
HOVU	-0.027550793	-0.663635509	4	-0.02813	-0.671361167	-0.680082295	-0.662408555	39	Hooded vulture
HOVU	-0.026263562	-0.645826996	4	-0.02813	-0.671361167	-0.680082295	-0.662408555	39	Hooded vulture
HOVU	-0.028978913	-0.682372725	4	-0.02813	-0.671361167	-0.680082295	-0.662408555	39	Hooded vulture
HOVU	-0.02769458	-0.665569745	4	-0.02813	-0.671361167	-0.680082295	-0.662408555	39	Hooded vulture
HOVU	-0.027563403	-0.663805581	4	-0.02813	-0.671361167	-0.680082295	-0.662408555	39	Hooded vulture
HOVU	-0.026276173	-0.646005836	4	-0.02813	-0.671361167	-0.680082295	-0.662408555	39	Hooded vulture
HOVU	-0.028991524	-0.682533559	4	-0.02813	-0.671361167	-0.680082295	-0.662408555	39	Hooded vulture
HOVU	-0.027707191	-0.665738864	4	-0.02813	-0.671361167	-0.680082295	-0.662408555	39	Hooded vulture
HOVU	-0.027555869	-0.663703987	4	-0.02813	-0.671361167	-0.680082295	-0.662408555	39	Hooded vulture
HOVU	-0.026268639	-0.645899004	4	-0.02813	-0.671361167	-0.680082295	-0.662408555	39	Hooded vulture
HOVU	-0.02898399	-0.682437483	4	-0.02813	-0.671361167	-0.680082295	-0.662408555	39	Hooded vulture
HOVU	-0.027699657	-0.665637839	4	-0.02813	-0.671361167	-0.680082295	-0.662408555	39	Hooded vulture
HOVU	-0.028604985	-0.677567403	4	-0.02813	-0.671361167	-0.680082295	-0.662408555	39	Hooded vulture
HOVU	-0.027317755	-0.660477505	4	-0.02813	-0.671361167	-0.680082295	-0.662408555	39	Hooded vulture
HOVU	-0.030033106	-0.695547493	4	-0.02813	-0.671361167	-0.680082295	-0.662408555	39	Hooded vulture
HOVU	-0.028748773	-0.679423531	4	-0.02813	-0.671361167	-0.680082295	-0.662408555	39	Hooded vulture
HOVU	-0.02859745	-0.67746984	4	-0.02813	-0.671361167	-0.680082295	-0.662408555	39	Hooded vulture
HOVU	-0.027310219	-0.660374908	4	-0.02813	-0.671361167	-0.680082295	-0.662408555	39	Hooded vulture
HOVU	-0.03002557	-0.695455235	4	-0.02813	-0.671361167	-0.680082295	-0.662408555	39	Hooded vulture
HOVU	-0.028741237	-0.679326515	4	-0.02813	-0.671361167	-0.680082295	-0.662408555	39	Hooded vulture
HOVU	-0.02861006	-0.677633093	4	-0.02813	-0.671361167	-0.680082295	-0.662408555	39	Hooded vulture
HOVU	-0.02732283	-0.660546586	4	-0.02813	-0.671361167	-0.680082295	-0.662408555	39	Hooded vulture
HOVU	-0.030038181	-0.695609612	4	-0.02813	-0.671361167	-0.680082295	-0.662408555	39	Hooded vulture
HOVU	-0.028753848	-0.679488853	4	-0.02813	-0.671361167	-0.680082295	-0.662408555	39	Hooded vulture
HOVU	-0.028602527	-0.677535572	4	-0.02813	-0.671361167	-0.680082295	-0.662408555	39	Hooded vulture
HOVU	-0.027315296	-0.660444032	4	-0.02813	-0.671361167	-0.680082295	-0.662408555	39	Hooded vulture
HOVU	-0.030030647	-0.695517393	4	-0.02813	-0.671361167	-0.680082295	-0.662408555	39	Hooded vulture
HOVU	-0.028746314	-0.679391879	4	-0.02813	-0.671361167	-0.680082295	-0.662408555	39	Hooded vulture
HOVU	-0.027523213	-0.663263258	4	-0.02813	-0.671361167	-0.680082295	-0.662408555	39	Hooded vulture
HOVU	-0.026235982	-0.645435555	4	-0.02813	-0.671361167	-0.680082295	-0.662408555	39	Hooded vulture
HOVU	-0.028951333	-0.682020693	4	-0.02813	-0.671361167	-0.680082295	-0.662408555	39	Hooded vulture
HOVU	-0.027667	-0.66519958	4	-0.02813	-0.671361167	-0.680082295	-0.662408555	39	Hooded vulture
HOVU	-0.027515677	-0.663161481	4	-0.02813	-0.671361167	-0.680082295	-0.662408555	39	Hooded vulture
HOVU	-0.026228447	-0.645328531	4	-0.02813	-0.671361167	-0.680082295	-0.662408555	39	Hooded vulture
HOVU	-0.028943798	-0.681924443	4	-0.02813	-0.671361167	-0.680082295	-0.662408555	39	Hooded vulture
HOVU	-0.027659465	-0.665098372	4	-0.02813	-0.671361167	-0.680082295	-0.662408555	39	Hooded vulture
HOVU	-0.027528288	-0.663331786	4	-0.02813	-0.671361167	-0.680082295	-0.662408555	39	Hooded vulture
HOVU	-0.026241057	-0.645507616	4	-0.02813	-0.671361167	-0.680082295	-0.662408555	39	Hooded vulture
HOVU	-0.028956408	-0.682085499	4	-0.02813	-0.671361167	-0.680082295	-0.662408555	39	Hooded vulture
HOVU	-0.027672075	-0.665267724	4	-0.02813	-0.671361167	-0.680082295	-0.662408555	39	Hooded vulture
HOVU	-0.027520754	-0.663230053	4	-0.02813	-0.671361167	-0.680082295	-0.662408555	39	Hooded vulture
HOVU	-0.026233523	-0.645400638	4	-0.02813	-0.671361167	-0.680082295	-0.662408555	39	Hooded vulture
HOVU	-0.028948874	-0.681989291	4	-0.02813	-0.671361167	-0.680082295	-0.662408555	39	Hooded vulture
HOVU	-0.027664541	-0.66516656	4	-0.02813	-0.671361167	-0.680082295	-0.662408555	39	Hooded vulture
HOVU	-0.028570048	-0.677114831	4	-0.02813	-0.671361167	-0.680082295	-0.662408555	39	Hooded vulture
HOVU	-0.027282818	-0.660001577	4	-0.02813	-0.671361167	-0.680082295	-0.662408555	39	Hooded vulture
HOVU	-0.029998169	-0.695119528	4	-0.02813	-0.671361167	-0.680082295	-0.662408555	39	Hooded vulture
HOVU	-0.028713836	-0.678973497	4	-0.02813	-0.671361167	-0.680082295	-0.662408555	39	Hooded vulture
HOVU	-0.028562513	-0.677017135	4	-0.02813	-0.671361167	-0.680082295	-0.662408555	39	Hooded vulture
HOVU	-0.027275283	-0.659898839	4	-0.02813	-0.671361167	-0.680082295	-0.662408555	39	Hooded vulture
HOVU	-0.029990634	-0.695027144	4	-0.02813	-0.671361167	-0.680082295	-0.662408555	39	Hooded vulture
HOVU	-0.0287063	-0.678876349	4	-0.02813	-0.671361167	-0.680082295	-0.662408555	39	Hooded vulture
HOVU	-0.028575123	-0.677180611	4	-0.02813	-0.671361167	-0.680082295	-0.662408555	39	Hooded vulture
HOVU	-0.027287893	-0.660070752	4	-0.02813	-0.671361167	-0.680082295	-0.662408555	39	Hooded vulture
HOVU	-0.030003244	-0.695181732	4	-0.02813	-0.671361167	-0.680082295	-0.662408555	39	Hooded vulture
HOVU	-0.028718911	-0.679038908	4	-0.02813	-0.671361167	-0.680082295	-0.662408555	39	Hooded vulture
HOVU	-0.02856759	-0.677082957	4	-0.02813	-0.671361167	-0.680082295	-0.662408555	39	Hooded vulture
HOVU	-0.027280359	-0.659968058	4	-0.02813	-0.671361167	-0.680082295	-0.662408555	39	Hooded vulture
HOVU	-0.02999571	-0.695089387	4	-0.02813	-0.671361167	-0.680082295	-0.662408555	39	Hooded vulture
HOVU	-0.028711377	-0.678941802	4	-0.02813	-0.671361167	-0.680082295	-0.662408555	39	Hooded vulture
HOVU	-0.027544646	-0.66355258	4	-0.02813	-0.671361167	-0.680082295	-0.662408555	39	Hooded vulture
HOVU	-0.026257415	-0.645739792	4	-0.02813	-0.671361167	-0.680082295	-0.662408555	39	Hooded vulture
HOVU	-0.028972766	-0.6822943	4	-0.02813	-0.671361167	-0.680082295	-0.662408555	39	Hooded vulture
HOVU	-0.027688433	-0.66548728	4	-0.02813	-0.671361167	-0.680082295	-0.662408555	39	Hooded vulture
HOVU	-0.02753711	-0.663450888	4	-0.02813	-0.671361167	-0.680082295	-0.662408555	39	Hooded vulture
HOVU	-0.02624988	-0.645632857	4	-0.02813	-0.671361167	-0.680082295	-0.662408555	39	Hooded vulture
HOVU	-0.028965231	-0.682198131	4	-0.02813	-0.671361167	-0.680082295	-0.662408555	39	Hooded vulture
HOVU	-0.027680898	-0.665386158	4	-0.02813	-0.671361167	-0.680082295	-0.662408555	39	Hooded vulture
HOVU	-0.027549721	-0.663621051	4	-0.02813	-0.671361167	-0.680082295	-0.662408555	39	Hooded vulture
HOVU	-0.02626249	-0.645811792	4	-0.02813	-0.671361167	-0.680082295	-0.662408555	39	Hooded vulture
HOVU	-0.028977841	-0.682359052	4	-0.02813	-0.671361167	-0.680082295	-0.662408555	39	Hooded vulture
HOVU	-0.027693508	-0.665555367	4	-0.02813	-0.671361167	-0.680082295	-0.662408555	39	Hooded vulture
HOVU	-0.027542187	-0.663519402	4	-0.02813	-0.671361167	-0.680082295	-0.662408555	39	Hooded vulture
HOVU	-0.026254957	-0.645704903	4	-0.02813	-0.671361167	-0.680082295	-0.662408555	39	Hooded vulture
HOVU	-0.028970308	-0.682262924	4	-0.02813	-0.671361167	-0.680082295	-0.662408555	39	Hooded vulture
HOVU	-0.027685974	-0.665454288	4	-0.02813	-0.671361167	-0.680082295	-0.662408555	39	Hooded vulture
HOVU	-0.028591303	-0.677390236	4	-0.02813	-0.671361167	-0.680082295	-0.662408555	39	Hooded vulture
HOVU	-0.027304073	-0.660291195	4	-0.02813	-0.671361167	-0.680082295	-0.662408555	39	Hooded vulture
HOVU	-0.030019424	-0.695379959	4	-0.02813	-0.671361167	-0.680082295	-0.662408555	39	Hooded vulture
HOVU	-0.028735091	-0.679247358	4	-0.02813	-0.671361167	-0.680082295	-0.662408555	39	Hooded vulture
HOVU	-0.028583768	-0.677292621	4	-0.02813	-0.671361167	-0.680082295	-0.662408555	39	Hooded vulture
HOVU	-0.027296537	-0.660188543	4	-0.02813	-0.671361167	-0.680082295	-0.662408555	39	Hooded vulture
HOVU	-0.030011888	-0.695287652	4	-0.02813	-0.671361167	-0.680082295	-0.662408555	39	Hooded vulture
HOVU	-0.028727555	-0.67915029	4	-0.02813	-0.671361167	-0.680082295	-0.662408555	39	Hooded vulture
HOVU	-0.028596378	-0.677455962	4	-0.02813	-0.671361167	-0.680082295	-0.662408555	39	Hooded vulture
HOVU	-0.027309148	-0.660360313	4	-0.02813	-0.671361167	-0.680082295	-0.662408555	39	Hooded vulture
HOVU	-0.030024499	-0.695442111	4	-0.02813	-0.671361167	-0.680082295	-0.662408555	39	Hooded vulture
HOVU	-0.028740166	-0.679312715	4	-0.02813	-0.671361167	-0.680082295	-0.662408555	39	Hooded vulture
HOVU	-0.028588844	-0.677358388	4	-0.02813	-0.671361167	-0.680082295	-0.662408555	39	Hooded vulture
HOVU	-0.027301614	-0.660257704	4	-0.02813	-0.671361167	-0.680082295	-0.662408555	39	Hooded vulture
HOVU	-0.030016965	-0.695349844	4	-0.02813	-0.671361167	-0.680082295	-0.662408555	39	Hooded vulture
HOVU	-0.028732632	-0.679215689	4	-0.02813	-0.671361167	-0.680082295	-0.662408555	39	Hooded vulture
HOVU	-0.02750953	-0.663078438	4	-0.02813	-0.671361167	-0.680082295	-0.662408555	39	Hooded vulture
HOVU	-0.0262223	-0.645241207	4	-0.02813	-0.671361167	-0.680082295	-0.662408555	39	Hooded vulture
HOVU	-0.028937651	-0.681845911	4	-0.02813	-0.671361167	-0.680082295	-0.662408555	39	Hooded vulture
HOVU	-0.027653318	-0.665015795	4	-0.02813	-0.671361167	-0.680082295	-0.662408555	39	Hooded vulture
HOVU	-0.027501995	-0.662976606	4	-0.02813	-0.671361167	-0.680082295	-0.662408555	39	Hooded vulture
HOVU	-0.026214764	-0.645134126	4	-0.02813	-0.671361167	-0.680082295	-0.662408555	39	Hooded vulture
HOVU	-0.028930115	-0.68174961	4	-0.02813	-0.671361167	-0.680082295	-0.662408555	39	Hooded vulture
HOVU	-0.027645782	-0.664914533	4	-0.02813	-0.671361167	-0.680082295	-0.662408555	39	Hooded vulture
HOVU	-0.027514605	-0.663147003	4	-0.02813	-0.671361167	-0.680082295	-0.662408555	39	Hooded vulture
HOVU	-0.026227375	-0.645313307	4	-0.02813	-0.671361167	-0.680082295	-0.662408555	39	Hooded vulture
HOVU	-0.028942726	-0.681910752	4	-0.02813	-0.671361167	-0.680082295	-0.662408555	39	Hooded vulture
HOVU	-0.027658393	-0.665083975	4	-0.02813	-0.671361167	-0.680082295	-0.662408555	39	Hooded vulture
HOVU	-0.027507072	-0.663045214	4	-0.02813	-0.671361167	-0.680082295	-0.662408555	39	Hooded vulture
HOVU	-0.026219841	-0.645206271	4	-0.02813	-0.671361167	-0.680082295	-0.662408555	39	Hooded vulture
HOVU	-0.028935192	-0.681814492	4	-0.02813	-0.671361167	-0.680082295	-0.662408555	39	Hooded vulture
HOVU	-0.027650859	-0.664982757	4	-0.02813	-0.671361167	-0.680082295	-0.662408555	39	Hooded vulture
HOVU	-0.028556366	-0.676937422	4	-0.02813	-0.671361167	-0.680082295	-0.662408555	39	Hooded vulture
HOVU	-0.027269136	-0.659815012	4	-0.02813	-0.671361167	-0.680082295	-0.662408555	39	Hooded vulture
HOVU	-0.029984487	-0.694951765	4	-0.02813	-0.671361167	-0.680082295	-0.662408555	39	Hooded vulture
HOVU	-0.028700154	-0.678797083	4	-0.02813	-0.671361167	-0.680082295	-0.662408555	39	Hooded vulture
HOVU	-0.028548831	-0.676839673	4	-0.02813	-0.671361167	-0.680082295	-0.662408555	39	Hooded vulture
HOVU	-0.0272616	-0.659712219	4	-0.02813	-0.671361167	-0.680082295	-0.662408555	39	Hooded vulture
HOVU	-0.029976951	-0.694859332	4	-0.02813	-0.671361167	-0.680082295	-0.662408555	39	Hooded vulture
HOVU	-0.028692618	-0.678699883	4	-0.02813	-0.671361167	-0.680082295	-0.662408555	39	Hooded vulture
HOVU	-0.028561441	-0.677003237	4	-0.02813	-0.671361167	-0.680082295	-0.662408555	39	Hooded vulture
HOVU	-0.027274211	-0.659884224	4	-0.02813	-0.671361167	-0.680082295	-0.662408555	39	Hooded vulture
HOVU	-0.029989562	-0.695014002	4	-0.02813	-0.671361167	-0.680082295	-0.662408555	39	Hooded vulture
HOVU	-0.028705229	-0.67886253	4	-0.02813	-0.671361167	-0.680082295	-0.662408555	39	Hooded vulture
HOVU	-0.028553907	-0.67690553	4	-0.02813	-0.671361167	-0.680082295	-0.662408555	39	Hooded vulture
HOVU	-0.027266677	-0.659781475	4	-0.02813	-0.671361167	-0.680082295	-0.662408555	39	Hooded vulture
HOVU	-0.029982028	-0.694921608	4	-0.02813	-0.671361167	-0.680082295	-0.662408555	39	Hooded vulture
HOVU	-0.028697695	-0.678765371	4	-0.02813	-0.671361167	-0.680082295	-0.662408555	39	Hooded vulture
HOVU	-0.027562815	-0.663797655	4	-0.02813	-0.671361167	-0.680082295	-0.662408555	39	Hooded vulture
HOVU	-0.026275585	-0.6459975	4	-0.02813	-0.671361167	-0.680082295	-0.662408555	39	Hooded vulture
HOVU	-0.028990936	-0.682526063	4	-0.02813	-0.671361167	-0.680082295	-0.662408555	39	Hooded vulture
HOVU	-0.027706603	-0.665730982	4	-0.02813	-0.671361167	-0.680082295	-0.662408555	39	Hooded vulture
HOVU	-0.02755528	-0.663696035	4	-0.02813	-0.671361167	-0.680082295	-0.662408555	39	Hooded vulture
HOVU	-0.026268049	-0.645890642	4	-0.02813	-0.671361167	-0.680082295	-0.662408555	39	Hooded vulture
HOVU	-0.0289834	-0.682429963	4	-0.02813	-0.671361167	-0.680082295	-0.662408555	39	Hooded vulture
HOVU	-0.027699067	-0.665629931	4	-0.02813	-0.671361167	-0.680082295	-0.662408555	39	Hooded vulture
HOVU	-0.02756789	-0.663866077	4	-0.02813	-0.671361167	-0.680082295	-0.662408555	39	Hooded vulture
HOVU	-0.02628066	-0.64606945	4	-0.02813	-0.671361167	-0.680082295	-0.662408555	39	Hooded vulture
HOVU	-0.028996011	-0.682590769	4	-0.02813	-0.671361167	-0.680082295	-0.662408555	39	Hooded vulture
HOVU	-0.027711678	-0.66579902	4	-0.02813	-0.671361167	-0.680082295	-0.662408555	39	Hooded vulture
HOVU	-0.027560356	-0.6637645	4	-0.02813	-0.671361167	-0.680082295	-0.662408555	39	Hooded vulture
HOVU	-0.026273126	-0.645962637	4	-0.02813	-0.671361167	-0.680082295	-0.662408555	39	Hooded vulture
HOVU	-0.028988477	-0.68249471	4	-0.02813	-0.671361167	-0.680082295	-0.662408555	39	Hooded vulture
HOVU	-0.027704144	-0.665698013	4	-0.02813	-0.671361167	-0.680082295	-0.662408555	39	Hooded vulture
HOVU	-0.028609472	-0.677625484	4	-0.02813	-0.671361167	-0.680082295	-0.662408555	39	Hooded vulture
HOVU	-0.027322242	-0.660538584	4	-0.02813	-0.671361167	-0.680082295	-0.662408555	39	Hooded vulture
HOVU	-0.030037593	-0.695602416	4	-0.02813	-0.671361167	-0.680082295	-0.662408555	39	Hooded vulture
HOVU	-0.02875326	-0.679481286	4	-0.02813	-0.671361167	-0.680082295	-0.662408555	39	Hooded vulture
HOVU	-0.028601937	-0.677527939	4	-0.02813	-0.671361167	-0.680082295	-0.662408555	39	Hooded vulture
HOVU	-0.027314707	-0.660436005	4	-0.02813	-0.671361167	-0.680082295	-0.662408555	39	Hooded vulture
HOVU	-0.030030057	-0.695510175	4	-0.02813	-0.671361167	-0.680082295	-0.662408555	39	Hooded vulture
HOVU	-0.028745724	-0.679384288	4	-0.02813	-0.671361167	-0.680082295	-0.662408555	39	Hooded vulture
HOVU	-0.028614547	-0.677691163	4	-0.02813	-0.671361167	-0.680082295	-0.662408555	39	Hooded vulture
HOVU	-0.027327317	-0.660607653	4	-0.02813	-0.671361167	-0.680082295	-0.662408555	39	Hooded vulture
HOVU	-0.030042668	-0.695664524	4	-0.02813	-0.671361167	-0.680082295	-0.662408555	39	Hooded vulture
HOVU	-0.028758335	-0.679546597	4	-0.02813	-0.671361167	-0.680082295	-0.662408555	39	Hooded vulture
HOVU	-0.028607014	-0.677593659	4	-0.02813	-0.671361167	-0.680082295	-0.662408555	39	Hooded vulture
HOVU	-0.027319783	-0.660505117	4	-0.02813	-0.671361167	-0.680082295	-0.662408555	39	Hooded vulture
HOVU	-0.030035134	-0.695572322	4	-0.02813	-0.671361167	-0.680082295	-0.662408555	39	Hooded vulture
HOVU	-0.028750801	-0.67944964	4	-0.02813	-0.671361167	-0.680082295	-0.662408555	39	Hooded vulture
HOVU	-0.0275277	-0.663323849	4	-0.02813	-0.671361167	-0.680082295	-0.662408555	39	Hooded vulture
HOVU	-0.026240469	-0.645499269	4	-0.02813	-0.671361167	-0.680082295	-0.662408555	39	Hooded vulture
HOVU	-0.02895582	-0.682077992	4	-0.02813	-0.671361167	-0.680082295	-0.662408555	39	Hooded vulture
HOVU	-0.027671487	-0.665259831	4	-0.02813	-0.671361167	-0.680082295	-0.662408555	39	Hooded vulture
HOVU	-0.027520164	-0.663222089	4	-0.02813	-0.671361167	-0.680082295	-0.662408555	39	Hooded vulture
HOVU	-0.026232934	-0.645392264	4	-0.02813	-0.671361167	-0.680082295	-0.662408555	39	Hooded vulture
HOVU	-0.028948285	-0.68198176	4	-0.02813	-0.671361167	-0.680082295	-0.662408555	39	Hooded vulture
HOVU	-0.027663952	-0.665158641	4	-0.02813	-0.671361167	-0.680082295	-0.662408555	39	Hooded vulture
HOVU	-0.027532775	-0.663392365	4	-0.02813	-0.671361167	-0.680082295	-0.662408555	39	Hooded vulture
HOVU	-0.026245544	-0.645571318	4	-0.02813	-0.671361167	-0.680082295	-0.662408555	39	Hooded vulture
HOVU	-0.028960895	-0.682142787	4	-0.02813	-0.671361167	-0.680082295	-0.662408555	39	Hooded vulture
HOVU	-0.027676562	-0.665327963	4	-0.02813	-0.671361167	-0.680082295	-0.662408555	39	Hooded vulture
HOVU	-0.027525241	-0.663290649	4	-0.02813	-0.671361167	-0.680082295	-0.662408555	39	Hooded vulture
HOVU	-0.02623801	-0.645464358	4	-0.02813	-0.671361167	-0.680082295	-0.662408555	39	Hooded vulture
HOVU	-0.028953361	-0.682046596	4	-0.02813	-0.671361167	-0.680082295	-0.662408555	39	Hooded vulture
HOVU	-0.027669028	-0.665226817	4	-0.02813	-0.671361167	-0.680082295	-0.662408555	39	Hooded vulture
HOVU	-0.028574536	-0.677172991	4	-0.02813	-0.671361167	-0.680082295	-0.662408555	39	Hooded vulture
HOVU	-0.027287305	-0.660062739	4	-0.02813	-0.671361167	-0.680082295	-0.662408555	39	Hooded vulture
HOVU	-0.030002656	-0.695174527	4	-0.02813	-0.671361167	-0.680082295	-0.662408555	39	Hooded vulture
HOVU	-0.028718323	-0.679031332	4	-0.02813	-0.671361167	-0.680082295	-0.662408555	39	Hooded vulture
HOVU	-0.028567	-0.677075313	4	-0.02813	-0.671361167	-0.680082295	-0.662408555	39	Hooded vulture
HOVU	-0.02727977	-0.659960019	4	-0.02813	-0.671361167	-0.680082295	-0.662408555	39	Hooded vulture
HOVU	-0.029995121	-0.695082159	4	-0.02813	-0.671361167	-0.680082295	-0.662408555	39	Hooded vulture
HOVU	-0.028710788	-0.678934201	4	-0.02813	-0.671361167	-0.680082295	-0.662408555	39	Hooded vulture
HOVU	-0.028579611	-0.67723876	4	-0.02813	-0.671361167	-0.680082295	-0.662408555	39	Hooded vulture
HOVU	-0.02729238	-0.660131902	4	-0.02813	-0.671361167	-0.680082295	-0.662408555	39	Hooded vulture
HOVU	-0.030007731	-0.69523672	4	-0.02813	-0.671361167	-0.680082295	-0.662408555	39	Hooded vulture
HOVU	-0.028723398	-0.679096732	4	-0.02813	-0.671361167	-0.680082295	-0.662408555	39	Hooded vulture
HOVU	-0.028572077	-0.677141123	4	-0.02813	-0.671361167	-0.680082295	-0.662408555	39	Hooded vulture
HOVU	-0.027284846	-0.660029226	4	-0.02813	-0.671361167	-0.680082295	-0.662408555	39	Hooded vulture
HOVU	-0.030000197	-0.695144391	4	-0.02813	-0.671361167	-0.680082295	-0.662408555	39	Hooded vulture
HOVU	-0.028715864	-0.678999642	4	-0.02813	-0.671361167	-0.680082295	-0.662408555	39	Hooded vulture
HOVU	-0.027549133	-0.663613127	4	-0.02813	-0.671361167	-0.680082295	-0.662408555	39	Hooded vulture
HOVU	-0.026261903	-0.64580346	4	-0.02813	-0.671361167	-0.680082295	-0.662408555	39	Hooded vulture
HOVU	-0.028977254	-0.682351559	4	-0.02813	-0.671361167	-0.680082295	-0.662408555	39	Hooded vulture
HOVU	-0.027692921	-0.665547488	4	-0.02813	-0.671361167	-0.680082295	-0.662408555	39	Hooded vulture
HOVU	-0.027541598	-0.663511453	4	-0.02813	-0.671361167	-0.680082295	-0.662408555	39	Hooded vulture
HOVU	-0.026254367	-0.645696545	4	-0.02813	-0.671361167	-0.680082295	-0.662408555	39	Hooded vulture
HOVU	-0.028969718	-0.682255407	4	-0.02813	-0.671361167	-0.680082295	-0.662408555	39	Hooded vulture
HOVU	-0.027685385	-0.665446384	4	-0.02813	-0.671361167	-0.680082295	-0.662408555	39	Hooded vulture
HOVU	-0.027554208	-0.663681586	4	-0.02813	-0.671361167	-0.680082295	-0.662408555	39	Hooded vulture
HOVU	-0.026266978	-0.645875449	4	-0.02813	-0.671361167	-0.680082295	-0.662408555	39	Hooded vulture
HOVU	-0.028982329	-0.682416299	4	-0.02813	-0.671361167	-0.680082295	-0.662408555	39	Hooded vulture
HOVU	-0.027697996	-0.665615564	4	-0.02813	-0.671361167	-0.680082295	-0.662408555	39	Hooded vulture
HOVU	-0.027546675	-0.663579955	4	-0.02813	-0.671361167	-0.680082295	-0.662408555	39	Hooded vulture
HOVU	-0.026259444	-0.645768578	4	-0.02813	-0.671361167	-0.680082295	-0.662408555	39	Hooded vulture
HOVU	-0.028974795	-0.682320188	4	-0.02813	-0.671361167	-0.680082295	-0.662408555	39	Hooded vulture
HOVU	-0.027690462	-0.665514502	4	-0.02813	-0.671361167	-0.680082295	-0.662408555	39	Hooded vulture
HOVU	-0.028595791	-0.677448356	4	-0.02813	-0.671361167	-0.680082295	-0.662408555	39	Hooded vulture
HOVU	-0.02730856	-0.660352314	4	-0.02813	-0.671361167	-0.680082295	-0.662408555	39	Hooded vulture
HOVU	-0.030023911	-0.695434919	4	-0.02813	-0.671361167	-0.680082295	-0.662408555	39	Hooded vulture
HOVU	-0.028739578	-0.679305152	4	-0.02813	-0.671361167	-0.680082295	-0.662408555	39	Hooded vulture
HOVU	-0.028588255	-0.677350758	4	-0.02813	-0.671361167	-0.680082295	-0.662408555	39	Hooded vulture
HOVU	-0.027301025	-0.66024968	4	-0.02813	-0.671361167	-0.680082295	-0.662408555	39	Hooded vulture
HOVU	-0.030016376	-0.695342628	4	-0.02813	-0.671361167	-0.680082295	-0.662408555	39	Hooded vulture
HOVU	-0.028732043	-0.679208101	4	-0.02813	-0.671361167	-0.680082295	-0.662408555	39	Hooded vulture
HOVU	-0.028600866	-0.67751407	4	-0.02813	-0.671361167	-0.680082295	-0.662408555	39	Hooded vulture
HOVU	-0.027313635	-0.66042142	4	-0.02813	-0.671361167	-0.680082295	-0.662408555	39	Hooded vulture
HOVU	-0.030028986	-0.69549706	4	-0.02813	-0.671361167	-0.680082295	-0.662408555	39	Hooded vulture
HOVU	-0.028744653	-0.679370497	4	-0.02813	-0.671361167	-0.680082295	-0.662408555	39	Hooded vulture
HOVU	-0.028593332	-0.677416514	4	-0.02813	-0.671361167	-0.680082295	-0.662408555	39	Hooded vulture
HOVU	-0.027306102	-0.660318829	4	-0.02813	-0.671361167	-0.680082295	-0.662408555	39	Hooded vulture
HOVU	-0.030021453	-0.695404809	4	-0.02813	-0.671361167	-0.680082295	-0.662408555	39	Hooded vulture
HOVU	-0.028737119	-0.679273488	4	-0.02813	-0.671361167	-0.680082295	-0.662408555	39	Hooded vulture
HOVU	-0.027514018	-0.663139068	4	-0.02813	-0.671361167	-0.680082295	-0.662408555	39	Hooded vulture
HOVU	-0.026226788	-0.645304963	4	-0.02813	-0.671361167	-0.680082295	-0.662408555	39	Hooded vulture
HOVU	-0.028942138	-0.681903248	4	-0.02813	-0.671361167	-0.680082295	-0.662408555	39	Hooded vulture
HOVU	-0.027657805	-0.665076086	4	-0.02813	-0.671361167	-0.680082295	-0.662408555	39	Hooded vulture
HOVU	-0.027506482	-0.663037254	4	-0.02813	-0.671361167	-0.680082295	-0.662408555	39	Hooded vulture
HOVU	-0.026219252	-0.645197901	4	-0.02813	-0.671361167	-0.680082295	-0.662408555	39	Hooded vulture
HOVU	-0.028934603	-0.681806964	4	-0.02813	-0.671361167	-0.680082295	-0.662408555	39	Hooded vulture
HOVU	-0.02765027	-0.664974842	4	-0.02813	-0.671361167	-0.680082295	-0.662408555	39	Hooded vulture
HOVU	-0.027519093	-0.663207621	4	-0.02813	-0.671361167	-0.680082295	-0.662408555	39	Hooded vulture
HOVU	-0.026231863	-0.64537705	4	-0.02813	-0.671361167	-0.680082295	-0.662408555	39	Hooded vulture
HOVU	-0.028947214	-0.681968078	4	-0.02813	-0.671361167	-0.680082295	-0.662408555	39	Hooded vulture
HOVU	-0.02766288	-0.665144254	4	-0.02813	-0.671361167	-0.680082295	-0.662408555	39	Hooded vulture
HOVU	-0.027511559	-0.663105851	4	-0.02813	-0.671361167	-0.680082295	-0.662408555	39	Hooded vulture
HOVU	-0.026224329	-0.645270033	4	-0.02813	-0.671361167	-0.680082295	-0.662408555	39	Hooded vulture
HOVU	-0.02893968	-0.681871835	4	-0.02813	-0.671361167	-0.680082295	-0.662408555	39	Hooded vulture
HOVU	-0.027655347	-0.665043054	4	-0.02813	-0.671361167	-0.680082295	-0.662408555	39	Hooded vulture
HOVU	-0.028560854	-0.676995621	4	-0.02813	-0.671361167	-0.680082295	-0.662408555	39	Hooded vulture
HOVU	-0.027273623	-0.659876215	4	-0.02813	-0.671361167	-0.680082295	-0.662408555	39	Hooded vulture
HOVU	-0.029988974	-0.6950068	4	-0.02813	-0.671361167	-0.680082295	-0.662408555	39	Hooded vulture
HOVU	-0.028704641	-0.678854956	4	-0.02813	-0.671361167	-0.680082295	-0.662408555	39	Hooded vulture
HOVU	-0.028553318	-0.67689789	4	-0.02813	-0.671361167	-0.680082295	-0.662408555	39	Hooded vulture
HOVU	-0.027266088	-0.65977344	4	-0.02813	-0.671361167	-0.680082295	-0.662408555	39	Hooded vulture
HOVU	-0.029981439	-0.694914383	4	-0.02813	-0.671361167	-0.680082295	-0.662408555	39	Hooded vulture
HOVU	-0.028697106	-0.678757773	4	-0.02813	-0.671361167	-0.680082295	-0.662408555	39	Hooded vulture
HOVU	-0.028565929	-0.677061425	4	-0.02813	-0.671361167	-0.680082295	-0.662408555	39	Hooded vulture
HOVU	-0.027278698	-0.659945415	4	-0.02813	-0.671361167	-0.680082295	-0.662408555	39	Hooded vulture
HOVU	-0.029994049	-0.695069026	4	-0.02813	-0.671361167	-0.680082295	-0.662408555	39	Hooded vulture
HOVU	-0.028709716	-0.678920391	4	-0.02813	-0.671361167	-0.680082295	-0.662408555	39	Hooded vulture
HOVU	-0.028558395	-0.676963735	4	-0.02813	-0.671361167	-0.680082295	-0.662408555	39	Hooded vulture
HOVU	-0.027271165	-0.659842684	4	-0.02813	-0.671361167	-0.680082295	-0.662408555	39	Hooded vulture
HOVU	-0.029986516	-0.694976649	4	-0.02813	-0.671361167	-0.680082295	-0.662408555	39	Hooded vulture
HOVU	-0.028702183	-0.678823249	4	-0.02813	-0.671361167	-0.680082295	-0.662408555	39	Hooded vulture
KITES	-0.032552095	-0.601906021	4	-0.03265	-0.603025769	-0.609597249	-0.596231629	27.83209993	Black kite
KITES	-0.031255855	-0.58679075	4	-0.03265	-0.603025769	-0.609597249	-0.596231629	27.83209993	Black kite
KITES	-0.03407048	-0.618934216	4	-0.03265	-0.603025769	-0.609597249	-0.596231629	27.83209993	Black kite
KITES	-0.032777557	-0.604480094	4	-0.03265	-0.603025769	-0.609597249	-0.596231629	27.83209993	Black kite
KITES	-0.032604415	-0.602504794	4	-0.03265	-0.603025769	-0.609597249	-0.596231629	27.83209993	Black kite
KITES	-0.031308176	-0.587411426	4	-0.03265	-0.603025769	-0.609597249	-0.596231629	27.83209993	Black kite
KITES	-0.0341228	-0.619508277	4	-0.03265	-0.603025769	-0.609597249	-0.596231629	27.83209993	Black kite
KITES	-0.032829878	-0.605075134	4	-0.03265	-0.603025769	-0.609597249	-0.596231629	27.83209993	Black kite
KITES	-0.032545235	-0.601827454	4	-0.03265	-0.603025769	-0.609597249	-0.596231629	27.83209993	Black kite
KITES	-0.031248995	-0.586709309	4	-0.03265	-0.603025769	-0.609597249	-0.596231629	27.83209993	Black kite
KITES	-0.03406362	-0.618858891	4	-0.03265	-0.603025769	-0.609597249	-0.596231629	27.83209993	Black kite
KITES	-0.032770698	-0.604402017	4	-0.03265	-0.603025769	-0.609597249	-0.596231629	27.83209993	Black kite
KITES	-0.032597576	-0.602426572	4	-0.03265	-0.603025769	-0.609597249	-0.596231629	27.83209993	Black kite
KITES	-0.031301336	-0.587330343	4	-0.03265	-0.603025769	-0.609597249	-0.596231629	27.83209993	Black kite
KITES	-0.034115961	-0.619433283	4	-0.03265	-0.603025769	-0.609597249	-0.596231629	27.83209993	Black kite
KITES	-0.032823039	-0.604997399	4	-0.03265	-0.603025769	-0.609597249	-0.596231629	27.83209993	Black kite
KITES	-0.032351364	-0.599600724	4	-0.03265	-0.603025769	-0.609597249	-0.596231629	27.83209993	Black kite
KITES	-0.031055124	-0.584401133	4	-0.03265	-0.603025769	-0.609597249	-0.596231629	27.83209993	Black kite
KITES	-0.033869749	-0.616724048	4	-0.03265	-0.603025769	-0.609597249	-0.596231629	27.83209993	Black kite
KITES	-0.032576827	-0.602189168	4	-0.03265	-0.603025769	-0.609597249	-0.596231629	27.83209993	Black kite
KITES	-0.032403685	-0.600202839	4	-0.03265	-0.603025769	-0.609597249	-0.596231629	27.83209993	Black kite
KITES	-0.031107445	-0.58502527	4	-0.03265	-0.603025769	-0.609597249	-0.596231629	27.83209993	Black kite
KITES	-0.03392207	-0.617301318	4	-0.03265	-0.603025769	-0.609597249	-0.596231629	27.83209993	Black kite
KITES	-0.032629147	-0.60278753	4	-0.03265	-0.603025769	-0.609597249	-0.596231629	27.83209993	Black kite
KITES	-0.032344505	-0.599521719	4	-0.03265	-0.603025769	-0.609597249	-0.596231629	27.83209993	Black kite
KITES	-0.031048265	-0.584319238	4	-0.03265	-0.603025769	-0.609597249	-0.596231629	27.83209993	Black kite
KITES	-0.033862889	-0.616648302	4	-0.03265	-0.603025769	-0.609597249	-0.596231629	27.83209993	Black kite
KITES	-0.032569967	-0.602110655	4	-0.03265	-0.603025769	-0.609597249	-0.596231629	27.83209993	Black kite
KITES	-0.032396846	-0.60012418	4	-0.03265	-0.603025769	-0.609597249	-0.596231629	27.83209993	Black kite
KITES	-0.031100606	-0.584943734	4	-0.03265	-0.603025769	-0.609597249	-0.596231629	27.83209993	Black kite
KITES	-0.03391523	-0.617225905	4	-0.03265	-0.603025769	-0.609597249	-0.596231629	27.83209993	Black kite
KITES	-0.032622308	-0.602709361	4	-0.03265	-0.603025769	-0.609597249	-0.596231629	27.83209993	Black kite
KITES	-0.032764363	-0.604329902	4	-0.03265	-0.603025769	-0.609597249	-0.596231629	27.83209993	Black kite
KITES	-0.031468123	-0.589303307	4	-0.03265	-0.603025769	-0.609597249	-0.596231629	27.83209993	Black kite
KITES	-0.034282748	-0.621258053	4	-0.03265	-0.603025769	-0.609597249	-0.596231629	27.83209993	Black kite
KITES	-0.032989826	-0.606888862	4	-0.03265	-0.603025769	-0.609597249	-0.596231629	27.83209993	Black kite
KITES	-0.032816684	-0.604925159	4	-0.03265	-0.603025769	-0.609597249	-0.596231629	27.83209993	Black kite
KITES	-0.031520444	-0.589920344	4	-0.03265	-0.603025769	-0.609597249	-0.596231629	27.83209993	Black kite
KITES	-0.034335068	-0.621828739	4	-0.03265	-0.603025769	-0.609597249	-0.596231629	27.83209993	Black kite
KITES	-0.033042146	-0.607480407	4	-0.03265	-0.603025769	-0.609597249	-0.596231629	27.83209993	Black kite
KITES	-0.032757504	-0.604251796	4	-0.03265	-0.603025769	-0.609597249	-0.596231629	27.83209993	Black kite
KITES	-0.031461264	-0.589222343	4	-0.03265	-0.603025769	-0.609597249	-0.596231629	27.83209993	Black kite
KITES	-0.034275888	-0.621183172	4	-0.03265	-0.603025769	-0.609597249	-0.596231629	27.83209993	Black kite
KITES	-0.032982966	-0.606811243	4	-0.03265	-0.603025769	-0.609597249	-0.596231629	27.83209993	Black kite
KITES	-0.032809844	-0.604847396	4	-0.03265	-0.603025769	-0.609597249	-0.596231629	27.83209993	Black kite
KITES	-0.031513604	-0.589839736	4	-0.03265	-0.603025769	-0.609597249	-0.596231629	27.83209993	Black kite
KITES	-0.034328229	-0.621754186	4	-0.03265	-0.603025769	-0.609597249	-0.596231629	27.83209993	Black kite
KITES	-0.033035307	-0.607403129	4	-0.03265	-0.603025769	-0.609597249	-0.596231629	27.83209993	Black kite
KITES	-0.032563883	-0.602040999	4	-0.03265	-0.603025769	-0.609597249	-0.596231629	27.83209993	Black kite
KITES	-0.031267643	-0.586930665	4	-0.03265	-0.603025769	-0.609597249	-0.596231629	27.83209993	Black kite
KITES	-0.034082267	-0.619063623	4	-0.03265	-0.603025769	-0.609597249	-0.596231629	27.83209993	Black kite
KITES	-0.032789345	-0.604614231	4	-0.03265	-0.603025769	-0.609597249	-0.596231629	27.83209993	Black kite
KITES	-0.032616203	-0.602639576	4	-0.03265	-0.603025769	-0.609597249	-0.596231629	27.83209993	Black kite
KITES	-0.031319963	-0.587551139	4	-0.03265	-0.603025769	-0.609597249	-0.596231629	27.83209993	Black kite
KITES	-0.034134588	-0.619637496	4	-0.03265	-0.603025769	-0.609597249	-0.596231629	27.83209993	Black kite
KITES	-0.032841666	-0.605209075	4	-0.03265	-0.603025769	-0.609597249	-0.596231629	27.83209993	Black kite
KITES	-0.032557023	-0.601962458	4	-0.03265	-0.603025769	-0.609597249	-0.596231629	27.83209993	Black kite
KITES	-0.031260783	-0.586849251	4	-0.03265	-0.603025769	-0.609597249	-0.596231629	27.83209993	Black kite
KITES	-0.034075408	-0.618988323	4	-0.03265	-0.603025769	-0.609597249	-0.596231629	27.83209993	Black kite
KITES	-0.032782485	-0.604536179	4	-0.03265	-0.603025769	-0.609597249	-0.596231629	27.83209993	Black kite
KITES	-0.032609364	-0.602561379	4	-0.03265	-0.603025769	-0.609597249	-0.596231629	27.83209993	Black kite
KITES	-0.031313124	-0.587470082	4	-0.03265	-0.603025769	-0.609597249	-0.596231629	27.83209993	Black kite
KITES	-0.034127749	-0.619562527	4	-0.03265	-0.603025769	-0.609597249	-0.596231629	27.83209993	Black kite
KITES	-0.032834826	-0.605131366	4	-0.03265	-0.603025769	-0.609597249	-0.596231629	27.83209993	Black kite
KITES	-0.032567137	-0.602078261	4	-0.03265	-0.603025769	-0.609597249	-0.596231629	27.83209993	Black kite
KITES	-0.031270897	-0.58696929	4	-0.03265	-0.603025769	-0.609597249	-0.596231629	27.83209993	Black kite
KITES	-0.034085522	-0.619099347	4	-0.03265	-0.603025769	-0.609597249	-0.596231629	27.83209993	Black kite
KITES	-0.0327926	-0.60465126	4	-0.03265	-0.603025769	-0.609597249	-0.596231629	27.83209993	Black kite
KITES	-0.032619458	-0.602676784	4	-0.03265	-0.603025769	-0.609597249	-0.596231629	27.83209993	Black kite
KITES	-0.031323218	-0.587589708	4	-0.03265	-0.603025769	-0.609597249	-0.596231629	27.83209993	Black kite
KITES	-0.034137843	-0.619673168	4	-0.03265	-0.603025769	-0.609597249	-0.596231629	27.83209993	Black kite
KITES	-0.03284492	-0.605246051	4	-0.03265	-0.603025769	-0.609597249	-0.596231629	27.83209993	Black kite
KITES	-0.032560278	-0.601999727	4	-0.03265	-0.603025769	-0.609597249	-0.596231629	27.83209993	Black kite
KITES	-0.031264038	-0.586887883	4	-0.03265	-0.603025769	-0.609597249	-0.596231629	27.83209993	Black kite
KITES	-0.034078663	-0.619024054	4	-0.03265	-0.603025769	-0.609597249	-0.596231629	27.83209993	Black kite
KITES	-0.03278574	-0.604573216	4	-0.03265	-0.603025769	-0.609597249	-0.596231629	27.83209993	Black kite
KITES	-0.032612619	-0.602598594	4	-0.03265	-0.603025769	-0.609597249	-0.596231629	27.83209993	Black kite
KITES	-0.031316379	-0.587508658	4	-0.03265	-0.603025769	-0.609597249	-0.596231629	27.83209993	Black kite
KITES	-0.034131003	-0.619598206	4	-0.03265	-0.603025769	-0.609597249	-0.596231629	27.83209993	Black kite
KITES	-0.032838081	-0.605168349	4	-0.03265	-0.603025769	-0.609597249	-0.596231629	27.83209993	Black kite
KITES	-0.032366407	-0.599773925	4	-0.03265	-0.603025769	-0.609597249	-0.596231629	27.83209993	Black kite
KITES	-0.031070167	-0.584580669	4	-0.03265	-0.603025769	-0.609597249	-0.596231629	27.83209993	Black kite
KITES	-0.033884791	-0.616890102	4	-0.03265	-0.603025769	-0.609597249	-0.596231629	27.83209993	Black kite
KITES	-0.032591869	-0.602361289	4	-0.03265	-0.603025769	-0.609597249	-0.596231629	27.83209993	Black kite
KITES	-0.032418727	-0.600375789	4	-0.03265	-0.603025769	-0.609597249	-0.596231629	27.83209993	Black kite
KITES	-0.031122487	-0.585204546	4	-0.03265	-0.603025769	-0.609597249	-0.596231629	27.83209993	Black kite
KITES	-0.033937112	-0.617467132	4	-0.03265	-0.603025769	-0.609597249	-0.596231629	27.83209993	Black kite
KITES	-0.03264419	-0.602959402	4	-0.03265	-0.603025769	-0.609597249	-0.596231629	27.83209993	Black kite
KITES	-0.032359547	-0.599694953	4	-0.03265	-0.603025769	-0.609597249	-0.596231629	27.83209993	Black kite
KITES	-0.031063307	-0.584498808	4	-0.03265	-0.603025769	-0.609597249	-0.596231629	27.83209993	Black kite
KITES	-0.033877932	-0.616814388	4	-0.03265	-0.603025769	-0.609597249	-0.596231629	27.83209993	Black kite
KITES	-0.03258501	-0.602282809	4	-0.03265	-0.603025769	-0.609597249	-0.596231629	27.83209993	Black kite
KITES	-0.032411888	-0.600297163	4	-0.03265	-0.603025769	-0.609597249	-0.596231629	27.83209993	Black kite
KITES	-0.031115648	-0.585123044	4	-0.03265	-0.603025769	-0.609597249	-0.596231629	27.83209993	Black kite
KITES	-0.033930273	-0.61739175	4	-0.03265	-0.603025769	-0.609597249	-0.596231629	27.83209993	Black kite
KITES	-0.03263735	-0.602881266	4	-0.03265	-0.603025769	-0.609597249	-0.596231629	27.83209993	Black kite
KITES	-0.032779406	-0.604501131	4	-0.03265	-0.603025769	-0.609597249	-0.596231629	27.83209993	Black kite
KITES	-0.031483166	-0.5894808	4	-0.03265	-0.603025769	-0.609597249	-0.596231629	27.83209993	Black kite
KITES	-0.03429779	-0.621422214	4	-0.03265	-0.603025769	-0.609597249	-0.596231629	27.83209993	Black kite
KITES	-0.033004868	-0.607059023	4	-0.03265	-0.603025769	-0.609597249	-0.596231629	27.83209993	Black kite
KITES	-0.032831726	-0.60509614	4	-0.03265	-0.603025769	-0.609597249	-0.596231629	27.83209993	Black kite
KITES	-0.031535486	-0.59009758	4	-0.03265	-0.603025769	-0.609597249	-0.596231629	27.83209993	Black kite
KITES	-0.034350111	-0.621992661	4	-0.03265	-0.603025769	-0.609597249	-0.596231629	27.83209993	Black kite
KITES	-0.033057189	-0.607650321	4	-0.03265	-0.603025769	-0.609597249	-0.596231629	27.83209993	Black kite
KITES	-0.032772546	-0.604423057	4	-0.03265	-0.603025769	-0.609597249	-0.596231629	27.83209993	Black kite
KITES	-0.031476306	-0.58939987	4	-0.03265	-0.603025769	-0.609597249	-0.596231629	27.83209993	Black kite
KITES	-0.034290931	-0.621347363	4	-0.03265	-0.603025769	-0.609597249	-0.596231629	27.83209993	Black kite
KITES	-0.032998008	-0.606981436	4	-0.03265	-0.603025769	-0.609597249	-0.596231629	27.83209993	Black kite
KITES	-0.032824887	-0.605018409	4	-0.03265	-0.603025769	-0.609597249	-0.596231629	27.83209993	Black kite
KITES	-0.031528647	-0.590017006	4	-0.03265	-0.603025769	-0.609597249	-0.596231629	27.83209993	Black kite
KITES	-0.034343272	-0.621918139	4	-0.03265	-0.603025769	-0.609597249	-0.596231629	27.83209993	Black kite
KITES	-0.033050349	-0.607573075	4	-0.03265	-0.603025769	-0.609597249	-0.596231629	27.83209993	Black kite
KITES	-0.032578925	-0.602213182	4	-0.03265	-0.603025769	-0.609597249	-0.596231629	27.83209993	Black kite
KITES	-0.031282685	-0.587109147	4	-0.03265	-0.603025769	-0.609597249	-0.596231629	27.83209993	Black kite
KITES	-0.03409731	-0.6192287	4	-0.03265	-0.603025769	-0.609597249	-0.596231629	27.83209993	Black kite
KITES	-0.032804387	-0.60478534	4	-0.03265	-0.603025769	-0.609597249	-0.596231629	27.83209993	Black kite
KITES	-0.032631246	-0.60281151	4	-0.03265	-0.603025769	-0.609597249	-0.596231629	27.83209993	Black kite
KITES	-0.031335006	-0.587729362	4	-0.03265	-0.603025769	-0.609597249	-0.596231629	27.83209993	Black kite
KITES	-0.03414963	-0.619802333	4	-0.03265	-0.603025769	-0.609597249	-0.596231629	27.83209993	Black kite
KITES	-0.032856708	-0.605379937	4	-0.03265	-0.603025769	-0.609597249	-0.596231629	27.83209993	Black kite
KITES	-0.032572065	-0.602134674	4	-0.03265	-0.603025769	-0.609597249	-0.596231629	27.83209993	Black kite
KITES	-0.031275826	-0.587027767	4	-0.03265	-0.603025769	-0.609597249	-0.596231629	27.83209993	Black kite
KITES	-0.03409045	-0.619153432	4	-0.03265	-0.603025769	-0.609597249	-0.596231629	27.83209993	Black kite
KITES	-0.032797528	-0.604707321	4	-0.03265	-0.603025769	-0.609597249	-0.596231629	27.83209993	Black kite
KITES	-0.032624406	-0.602733346	4	-0.03265	-0.603025769	-0.609597249	-0.596231629	27.83209993	Black kite
KITES	-0.031328166	-0.587648339	4	-0.03265	-0.603025769	-0.609597249	-0.596231629	27.83209993	Black kite
KITES	-0.034142791	-0.619727395	4	-0.03265	-0.603025769	-0.609597249	-0.596231629	27.83209993	Black kite
KITES	-0.032849869	-0.60530226	4	-0.03265	-0.603025769	-0.609597249	-0.596231629	27.83209993	Black kite
KITES	-0.032448234	-0.60071483	4	-0.03265	-0.603025769	-0.609597249	-0.596231629	27.83209993	Black kite
KITES	-0.031151994	-0.585555986	4	-0.03265	-0.603025769	-0.609597249	-0.596231629	27.83209993	Black kite
KITES	-0.033966619	-0.617792182	4	-0.03265	-0.603025769	-0.609597249	-0.596231629	27.83209993	Black kite
KITES	-0.032673696	-0.603296328	4	-0.03265	-0.603025769	-0.609597249	-0.596231629	27.83209993	Black kite
KITES	-0.032500555	-0.601315329	4	-0.03265	-0.603025769	-0.609597249	-0.596231629	27.83209993	Black kite
KITES	-0.031204315	-0.586178451	4	-0.03265	-0.603025769	-0.609597249	-0.596231629	27.83209993	Black kite
KITES	-0.034018939	-0.618367901	4	-0.03265	-0.603025769	-0.609597249	-0.596231629	27.83209993	Black kite
KITES	-0.032726017	-0.603893085	4	-0.03265	-0.603025769	-0.609597249	-0.596231629	27.83209993	Black kite
KITES	-0.032441374	-0.600636036	4	-0.03265	-0.603025769	-0.609597249	-0.596231629	27.83209993	Black kite
KITES	-0.031145134	-0.585474311	4	-0.03265	-0.603025769	-0.609597249	-0.596231629	27.83209993	Black kite
KITES	-0.033959759	-0.617716639	4	-0.03265	-0.603025769	-0.609597249	-0.596231629	27.83209993	Black kite
KITES	-0.032666837	-0.603218026	4	-0.03265	-0.603025769	-0.609597249	-0.596231629	27.83209993	Black kite
KITES	-0.032493715	-0.601236881	4	-0.03265	-0.603025769	-0.609597249	-0.596231629	27.83209993	Black kite
KITES	-0.031197475	-0.586097133	4	-0.03265	-0.603025769	-0.609597249	-0.596231629	27.83209993	Black kite
KITES	-0.0340121	-0.61829269	4	-0.03265	-0.603025769	-0.609597249	-0.596231629	27.83209993	Black kite
KITES	-0.032719178	-0.603815126	4	-0.03265	-0.603025769	-0.609597249	-0.596231629	27.83209993	Black kite
KITES	-0.032247503	-0.598402883	4	-0.03265	-0.603025769	-0.609597249	-0.596231629	27.83209993	Black kite
KITES	-0.030951263	-0.583159487	4	-0.03265	-0.603025769	-0.609597249	-0.596231629	27.83209993	Black kite
KITES	-0.033765888	-0.615575629	4	-0.03265	-0.603025769	-0.609597249	-0.596231629	27.83209993	Black kite
KITES	-0.032472966	-0.600998793	4	-0.03265	-0.603025769	-0.609597249	-0.596231629	27.83209993	Black kite
KITES	-0.032299824	-0.599006735	4	-0.03265	-0.603025769	-0.609597249	-0.596231629	27.83209993	Black kite
KITES	-0.031003584	-0.583785421	4	-0.03265	-0.603025769	-0.609597249	-0.596231629	27.83209993	Black kite
KITES	-0.033818209	-0.616154567	4	-0.03265	-0.603025769	-0.609597249	-0.596231629	27.83209993	Black kite
KITES	-0.032525286	-0.601598881	4	-0.03265	-0.603025769	-0.609597249	-0.596231629	27.83209993	Black kite
KITES	-0.032240644	-0.59832365	4	-0.03265	-0.603025769	-0.609597249	-0.596231629	27.83209993	Black kite
KITES	-0.030944404	-0.583077356	4	-0.03265	-0.603025769	-0.609597249	-0.596231629	27.83209993	Black kite
KITES	-0.033759029	-0.615499664	4	-0.03265	-0.603025769	-0.609597249	-0.596231629	27.83209993	Black kite
KITES	-0.032466106	-0.600920053	4	-0.03265	-0.603025769	-0.609597249	-0.596231629	27.83209993	Black kite
KITES	-0.032292985	-0.598927849	4	-0.03265	-0.603025769	-0.609597249	-0.596231629	27.83209993	Black kite
KITES	-0.030996745	-0.58370365	4	-0.03265	-0.603025769	-0.609597249	-0.596231629	27.83209993	Black kite
KITES	-0.033811369	-0.616078936	4	-0.03265	-0.603025769	-0.609597249	-0.596231629	27.83209993	Black kite
KITES	-0.032518447	-0.601520487	4	-0.03265	-0.603025769	-0.609597249	-0.596231629	27.83209993	Black kite
KITES	-0.032660502	-0.603145703	4	-0.03265	-0.603025769	-0.609597249	-0.596231629	27.83209993	Black kite
KITES	-0.031364262	-0.588075782	4	-0.03265	-0.603025769	-0.609597249	-0.596231629	27.83209993	Black kite
KITES	-0.034178887	-0.620122733	4	-0.03265	-0.603025769	-0.609597249	-0.596231629	27.83209993	Black kite
KITES	-0.032885965	-0.605712047	4	-0.03265	-0.603025769	-0.609597249	-0.596231629	27.83209993	Black kite
KITES	-0.032712823	-0.603742678	4	-0.03265	-0.603025769	-0.609597249	-0.596231629	27.83209993	Black kite
KITES	-0.031416583	-0.588694597	4	-0.03265	-0.603025769	-0.609597249	-0.596231629	27.83209993	Black kite
KITES	-0.034231208	-0.620695068	4	-0.03265	-0.603025769	-0.609597249	-0.596231629	27.83209993	Black kite
KITES	-0.032938285	-0.606305299	4	-0.03265	-0.603025769	-0.609597249	-0.596231629	27.83209993	Black kite
KITES	-0.032653643	-0.603067372	4	-0.03265	-0.603025769	-0.609597249	-0.596231629	27.83209993	Black kite
KITES	-0.031357403	-0.587994585	4	-0.03265	-0.603025769	-0.609597249	-0.596231629	27.83209993	Black kite
KITES	-0.034172027	-0.620047635	4	-0.03265	-0.603025769	-0.609597249	-0.596231629	27.83209993	Black kite
KITES	-0.032879105	-0.605634204	4	-0.03265	-0.603025769	-0.609597249	-0.596231629	27.83209993	Black kite
KITES	-0.032705983	-0.60366469	4	-0.03265	-0.603025769	-0.609597249	-0.596231629	27.83209993	Black kite
KITES	-0.031409744	-0.588613757	4	-0.03265	-0.603025769	-0.609597249	-0.596231629	27.83209993	Black kite
KITES	-0.034224368	-0.6206203	4	-0.03265	-0.603025769	-0.609597249	-0.596231629	27.83209993	Black kite
KITES	-0.032931446	-0.606227798	4	-0.03265	-0.603025769	-0.609597249	-0.596231629	27.83209993	Black kite
KITES	-0.032460022	-0.600850197	4	-0.03265	-0.603025769	-0.609597249	-0.596231629	27.83209993	Black kite
KITES	-0.031163782	-0.585696305	4	-0.03265	-0.603025769	-0.609597249	-0.596231629	27.83209993	Black kite
KITES	-0.033978406	-0.617921963	4	-0.03265	-0.603025769	-0.609597249	-0.596231629	27.83209993	Black kite
KITES	-0.032685484	-0.603430852	4	-0.03265	-0.603025769	-0.609597249	-0.596231629	27.83209993	Black kite
KITES	-0.032512342	-0.6014505	4	-0.03265	-0.603025769	-0.609597249	-0.596231629	27.83209993	Black kite
KITES	-0.031216102	-0.586318566	4	-0.03265	-0.603025769	-0.609597249	-0.596231629	27.83209993	Black kite
KITES	-0.034030727	-0.618497494	4	-0.03265	-0.603025769	-0.609597249	-0.596231629	27.83209993	Black kite
KITES	-0.032737805	-0.604027413	4	-0.03265	-0.603025769	-0.609597249	-0.596231629	27.83209993	Black kite
KITES	-0.032453162	-0.600771429	4	-0.03265	-0.603025769	-0.609597249	-0.596231629	27.83209993	Black kite
KITES	-0.031156922	-0.585614656	4	-0.03265	-0.603025769	-0.609597249	-0.596231629	27.83209993	Black kite
KITES	-0.033971547	-0.617846445	4	-0.03265	-0.603025769	-0.609597249	-0.596231629	27.83209993	Black kite
KITES	-0.032678624	-0.603352575	4	-0.03265	-0.603025769	-0.609597249	-0.596231629	27.83209993	Black kite
KITES	-0.032505503	-0.601372078	4	-0.03265	-0.603025769	-0.609597249	-0.596231629	27.83209993	Black kite
KITES	-0.031209263	-0.586237275	4	-0.03265	-0.603025769	-0.609597249	-0.596231629	27.83209993	Black kite
KITES	-0.034023888	-0.618422308	4	-0.03265	-0.603025769	-0.609597249	-0.596231629	27.83209993	Black kite
KITES	-0.032730965	-0.60394948	4	-0.03265	-0.603025769	-0.609597249	-0.596231629	27.83209993	Black kite
KITES	-0.032463285	-0.600887662	4	-0.03265	-0.603025769	-0.609597249	-0.596231629	27.83209993	Black kite
KITES	-0.031167045	-0.585735141	4	-0.03265	-0.603025769	-0.609597249	-0.596231629	27.83209993	Black kite
KITES	-0.03398167	-0.617957882	4	-0.03265	-0.603025769	-0.609597249	-0.596231629	27.83209993	Black kite
KITES	-0.032688747	-0.603468084	4	-0.03265	-0.603025769	-0.609597249	-0.596231629	27.83209993	Black kite
KITES	-0.032515605	-0.601487912	4	-0.03265	-0.603025769	-0.609597249	-0.596231629	27.83209993	Black kite
KITES	-0.031219366	-0.586357346	4	-0.03265	-0.603025769	-0.609597249	-0.596231629	27.83209993	Black kite
KITES	-0.03403399	-0.618533361	4	-0.03265	-0.603025769	-0.609597249	-0.596231629	27.83209993	Black kite
KITES	-0.032741068	-0.604064591	4	-0.03265	-0.603025769	-0.609597249	-0.596231629	27.83209993	Black kite
KITES	-0.032456425	-0.600808902	4	-0.03265	-0.603025769	-0.609597249	-0.596231629	27.83209993	Black kite
KITES	-0.031160185	-0.585653499	4	-0.03265	-0.603025769	-0.609597249	-0.596231629	27.83209993	Black kite
KITES	-0.03397481	-0.617882372	4	-0.03265	-0.603025769	-0.609597249	-0.596231629	27.83209993	Black kite
KITES	-0.032681888	-0.603389814	4	-0.03265	-0.603025769	-0.609597249	-0.596231629	27.83209993	Black kite
KITES	-0.032508766	-0.601409497	4	-0.03265	-0.603025769	-0.609597249	-0.596231629	27.83209993	Black kite
KITES	-0.031212526	-0.586276062	4	-0.03265	-0.603025769	-0.609597249	-0.596231629	27.83209993	Black kite
KITES	-0.034027151	-0.618458182	4	-0.03265	-0.603025769	-0.609597249	-0.596231629	27.83209993	Black kite
KITES	-0.032734228	-0.603986665	4	-0.03265	-0.603025769	-0.609597249	-0.596231629	27.83209993	Black kite
KITES	-0.032262554	-0.598576681	4	-0.03265	-0.603025769	-0.609597249	-0.596231629	27.83209993	Black kite
KITES	-0.030966314	-0.58333964	4	-0.03265	-0.603025769	-0.609597249	-0.596231629	27.83209993	Black kite
KITES	-0.033780939	-0.615742256	4	-0.03265	-0.603025769	-0.609597249	-0.596231629	27.83209993	Black kite
KITES	-0.032488017	-0.601171507	4	-0.03265	-0.603025769	-0.609597249	-0.596231629	27.83209993	Black kite
KITES	-0.032314875	-0.599180281	4	-0.03265	-0.603025769	-0.609597249	-0.596231629	27.83209993	Black kite
KITES	-0.031018635	-0.583965313	4	-0.03265	-0.603025769	-0.609597249	-0.596231629	27.83209993	Black kite
KITES	-0.03383326	-0.616320952	4	-0.03265	-0.603025769	-0.609597249	-0.596231629	27.83209993	Black kite
KITES	-0.032540337	-0.601771345	4	-0.03265	-0.603025769	-0.609597249	-0.596231629	27.83209993	Black kite
KITES	-0.032255695	-0.598497481	4	-0.03265	-0.603025769	-0.609597249	-0.596231629	27.83209993	Black kite
KITES	-0.030959455	-0.583257543	4	-0.03265	-0.603025769	-0.609597249	-0.596231629	27.83209993	Black kite
KITES	-0.033774079	-0.615666323	4	-0.03265	-0.603025769	-0.609597249	-0.596231629	27.83209993	Black kite
KITES	-0.032481157	-0.601092801	4	-0.03265	-0.603025769	-0.609597249	-0.596231629	27.83209993	Black kite
KITES	-0.032308036	-0.599101428	4	-0.03265	-0.603025769	-0.609597249	-0.596231629	27.83209993	Black kite
KITES	-0.031011796	-0.583883577	4	-0.03265	-0.603025769	-0.609597249	-0.596231629	27.83209993	Black kite
KITES	-0.03382642	-0.616245352	4	-0.03265	-0.603025769	-0.609597249	-0.596231629	27.83209993	Black kite
KITES	-0.032533498	-0.601692983	4	-0.03265	-0.603025769	-0.609597249	-0.596231629	27.83209993	Black kite
KITES	-0.032675553	-0.603317521	4	-0.03265	-0.603025769	-0.609597249	-0.596231629	27.83209993	Black kite
KITES	-0.031379313	-0.588253886	4	-0.03265	-0.603025769	-0.609597249	-0.596231629	27.83209993	Black kite
KITES	-0.034193938	-0.62028746	4	-0.03265	-0.603025769	-0.609597249	-0.596231629	27.83209993	Black kite
KITES	-0.032901016	-0.605882794	4	-0.03265	-0.603025769	-0.609597249	-0.596231629	27.83209993	Black kite
KITES	-0.032727874	-0.603914247	4	-0.03265	-0.603025769	-0.609597249	-0.596231629	27.83209993	Black kite
KITES	-0.031431634	-0.588872444	4	-0.03265	-0.603025769	-0.609597249	-0.596231629	27.83209993	Black kite
KITES	-0.034246258	-0.620859555	4	-0.03265	-0.603025769	-0.609597249	-0.596231629	27.83209993	Black kite
KITES	-0.032953336	-0.606475799	4	-0.03265	-0.603025769	-0.609597249	-0.596231629	27.83209993	Black kite
KITES	-0.032668694	-0.603239223	4	-0.03265	-0.603025769	-0.609597249	-0.596231629	27.83209993	Black kite
KITES	-0.031372454	-0.588172723	4	-0.03265	-0.603025769	-0.609597249	-0.596231629	27.83209993	Black kite
KITES	-0.034187078	-0.620212393	4	-0.03265	-0.603025769	-0.609597249	-0.596231629	27.83209993	Black kite
KITES	-0.032894156	-0.605804984	4	-0.03265	-0.603025769	-0.609597249	-0.596231629	27.83209993	Black kite
KITES	-0.032721034	-0.603836292	4	-0.03265	-0.603025769	-0.609597249	-0.596231629	27.83209993	Black kite
KITES	-0.031424794	-0.588791637	4	-0.03265	-0.603025769	-0.609597249	-0.596231629	27.83209993	Black kite
KITES	-0.034239419	-0.620784818	4	-0.03265	-0.603025769	-0.609597249	-0.596231629	27.83209993	Black kite
KITES	-0.032946497	-0.60639833	4	-0.03265	-0.603025769	-0.609597249	-0.596231629	27.83209993	Black kite
KITES	-0.032475073	-0.601022973	4	-0.03265	-0.603025769	-0.609597249	-0.596231629	27.83209993	Black kite
KITES	-0.031178833	-0.585875401	4	-0.03265	-0.603025769	-0.609597249	-0.596231629	27.83209993	Black kite
KITES	-0.033993457	-0.618087609	4	-0.03265	-0.603025769	-0.609597249	-0.596231629	27.83209993	Black kite
KITES	-0.032700535	-0.603602551	4	-0.03265	-0.603025769	-0.609597249	-0.596231629	27.83209993	Black kite
KITES	-0.032527393	-0.601623026	4	-0.03265	-0.603025769	-0.609597249	-0.596231629	27.83209993	Black kite
KITES	-0.031231153	-0.586497403	4	-0.03265	-0.603025769	-0.609597249	-0.596231629	27.83209993	Black kite
KITES	-0.034045778	-0.6186629	4	-0.03265	-0.603025769	-0.609597249	-0.596231629	27.83209993	Black kite
KITES	-0.032752856	-0.604198863	4	-0.03265	-0.603025769	-0.609597249	-0.596231629	27.83209993	Black kite
KITES	-0.032468213	-0.600944238	4	-0.03265	-0.603025769	-0.609597249	-0.596231629	27.83209993	Black kite
KITES	-0.031171973	-0.585793786	4	-0.03265	-0.603025769	-0.609597249	-0.596231629	27.83209993	Black kite
KITES	-0.033986598	-0.618012123	4	-0.03265	-0.603025769	-0.609597249	-0.596231629	27.83209993	Black kite
KITES	-0.032693675	-0.603524307	4	-0.03265	-0.603025769	-0.609597249	-0.596231629	27.83209993	Black kite
KITES	-0.032520554	-0.601544637	4	-0.03265	-0.603025769	-0.609597249	-0.596231629	27.83209993	Black kite
KITES	-0.031224314	-0.586416146	4	-0.03265	-0.603025769	-0.609597249	-0.596231629	27.83209993	Black kite
KITES	-0.034038939	-0.618587745	4	-0.03265	-0.603025769	-0.609597249	-0.596231629	27.83209993	Black kite
KITES	-0.032746016	-0.604120962	4	-0.03265	-0.603025769	-0.609597249	-0.596231629	27.83209993	Black kite
LAFA	-0.014693097	-0.198960901	2	-0.01468	-0.198801309	-0.201721166	-0.195871488	14.98742613	Lanner falcon
LAFA	-0.01395976	-0.189978865	2	-0.01468	-0.198801309	-0.201721166	-0.195871488	14.98742613	Lanner falcon
LAFA	-0.015386457	-0.207367731	2	-0.01468	-0.198801309	-0.201721166	-0.195871488	14.98742613	Lanner falcon
LAFA	-0.014653799	-0.198481941	2	-0.01468	-0.198801309	-0.201721166	-0.195871488	14.98742613	Lanner falcon
LAFA	-0.014793749	-0.200186424	2	-0.01468	-0.198801309	-0.201721166	-0.195871488	14.98742613	Lanner falcon
LAFA	-0.014060412	-0.191217208	2	-0.01468	-0.198801309	-0.201721166	-0.195871488	14.98742613	Lanner falcon
LAFA	-0.015487109	-0.208581244	2	-0.01468	-0.198801309	-0.201721166	-0.195871488	14.98742613	Lanner falcon
LAFA	-0.014754451	-0.199708148	2	-0.01468	-0.198801309	-0.201721166	-0.195871488	14.98742613	Lanner falcon
LAFA	-0.014601892	-0.197848898	2	-0.01468	-0.198801309	-0.201721166	-0.195871488	14.98742613	Lanner falcon
LAFA	-0.013868555	-0.18885523	2	-0.01468	-0.198801309	-0.201721166	-0.195871488	14.98742613	Lanner falcon
LAFA	-0.015295253	-0.206266623	2	-0.01468	-0.198801309	-0.201721166	-0.195871488	14.98742613	Lanner falcon
LAFA	-0.014562594	-0.197369318	2	-0.01468	-0.198801309	-0.201721166	-0.195871488	14.98742613	Lanner falcon
LAFA	-0.014702583	-0.199076482	2	-0.01468	-0.198801309	-0.201721166	-0.195871488	14.98742613	Lanner falcon
LAFA	-0.013969246	-0.190095655	2	-0.01468	-0.198801309	-0.201721166	-0.195871488	14.98742613	Lanner falcon
LAFA	-0.015395944	-0.207482179	2	-0.01468	-0.198801309	-0.201721166	-0.195871488	14.98742613	Lanner falcon
LAFA	-0.014663285	-0.198597587	2	-0.01468	-0.198801309	-0.201721166	-0.195871488	14.98742613	Lanner falcon
LCEA	-0.062666985	-0.778746477	2	-0.06426	-0.78734687	-0.790919786	-0.783769388	23.30846789	Long-crested eagle
LCEA	-0.062754044	-0.779224968	2	-0.06426	-0.78734687	-0.790919786	-0.783769388	23.30846789	Long-crested eagle
LCEA	-0.062590912	-0.77832755	2	-0.06426	-0.78734687	-0.790919786	-0.783769388	23.30846789	Long-crested eagle
LCEA	-0.062678029	-0.778807226	2	-0.06426	-0.78734687	-0.790919786	-0.783769388	23.30846789	Long-crested eagle
LCEA	-0.064575984	-0.789014349	2	-0.06426	-0.78734687	-0.790919786	-0.783769388	23.30846789	Long-crested eagle
LCEA	-0.064663043	-0.789471564	2	-0.06426	-0.78734687	-0.790919786	-0.783769388	23.30846789	Long-crested eagle
LCEA	-0.06449991	-0.788614048	2	-0.06426	-0.78734687	-0.790919786	-0.783769388	23.30846789	Long-crested eagle
LCEA	-0.064587027	-0.789072397	2	-0.06426	-0.78734687	-0.790919786	-0.783769388	23.30846789	Long-crested eagle
LCEA	-0.063939598	-0.785643201	2	-0.06426	-0.78734687	-0.790919786	-0.783769388	23.30846789	Long-crested eagle
LCEA	-0.064026657	-0.786107406	2	-0.06426	-0.78734687	-0.790919786	-0.783769388	23.30846789	Long-crested eagle
LCEA	-0.063863524	-0.78523678	2	-0.06426	-0.78734687	-0.790919786	-0.783769388	23.30846789	Long-crested eagle
LCEA	-0.063950641	-0.785702137	2	-0.06426	-0.78734687	-0.790919786	-0.783769388	23.30846789	Long-crested eagle
LCEA	-0.065845644	-0.795589172	2	-0.06426	-0.78734687	-0.790919786	-0.783769388	23.30846789	Long-crested eagle
LCEA	-0.065932703	-0.796032741	2	-0.06426	-0.78734687	-0.790919786	-0.783769388	23.30846789	Long-crested eagle
LCEA	-0.06576957	-0.795200817	2	-0.06426	-0.78734687	-0.790919786	-0.783769388	23.30846789	Long-crested eagle
LCEA	-0.065856687	-0.795645488	2	-0.06426	-0.78734687	-0.790919786	-0.783769388	23.30846789	Long-crested eagle
LEKE	-0.087170015	-0.645700661	2	-0.08893	-0.653394857	-0.659789282	-0.646846967	11.37663447	Lesser kestrel
LEKE	-0.090334063	-0.659423424	2	-0.08893	-0.653394857	-0.659789282	-0.646846967	11.37663447	Lesser kestrel
LEKE	-0.087681025	-0.647950556	2	-0.08893	-0.653394857	-0.659789282	-0.646846967	11.37663447	Lesser kestrel
LEKE	-0.090841439	-0.661578289	2	-0.08893	-0.653394857	-0.659789282	-0.646846967	11.37663447	Lesser kestrel
LEKE	-0.087665602	-0.647882842	2	-0.08893	-0.653394857	-0.659789282	-0.646846967	11.37663447	Lesser kestrel
LEKE	-0.09082965	-0.66152836	2	-0.08893	-0.653394857	-0.659789282	-0.646846967	11.37663447	Lesser kestrel
LEKE	-0.088176611	-0.65012009	2	-0.08893	-0.653394857	-0.659789282	-0.646846967	11.37663447	Lesser kestrel
LEKE	-0.091337026	-0.663671071	2	-0.08893	-0.653394857	-0.659789282	-0.646846967	11.37663447	Lesser kestrel
LEKE	-0.086512464	-0.642786272	2	-0.08893	-0.653394857	-0.659789282	-0.646846967	11.37663447	Lesser kestrel
LEKE	-0.089676512	-0.656612134	2	-0.08893	-0.653394857	-0.659789282	-0.646846967	11.37663447	Lesser kestrel
LEKE	-0.087023473	-0.645053045	2	-0.08893	-0.653394857	-0.659789282	-0.646846967	11.37663447	Lesser kestrel
LEKE	-0.090183888	-0.658783221	2	-0.08893	-0.653394857	-0.659789282	-0.646846967	11.37663447	Lesser kestrel
LEKE	-0.087008747	-0.644987904	2	-0.08893	-0.653394857	-0.659789282	-0.646846967	11.37663447	Lesser kestrel
LEKE	-0.090172795	-0.658735889	2	-0.08893	-0.653394857	-0.659789282	-0.646846967	11.37663447	Lesser kestrel
LEKE	-0.087519756	-0.647241928	2	-0.08893	-0.653394857	-0.659789282	-0.646846967	11.37663447	Lesser kestrel
LEKE	-0.090680171	-0.660894722	2	-0.08893	-0.653394857	-0.659789282	-0.646846967	11.37663447	Lesser kestrel
LFVU	-0.046365194	-0.876628935	3	-0.05137	-0.902166947	-0.920331314	-0.879919991	44.07754432	Lappet-faced vulture
LFVU	-0.055237561	-0.918288792	3	-0.05137	-0.902166947	-0.920331314	-0.879919991	44.07754432	Lappet-faced vulture
LFVU	-0.04700092	-0.880202453	3	-0.05137	-0.902166947	-0.920331314	-0.879919991	44.07754432	Lappet-faced vulture
LFVU	-0.055858727	-0.920623579	3	-0.05137	-0.902166947	-0.920331314	-0.879919991	44.07754432	Lappet-faced vulture
LFVU	-0.047150221	-0.881026917	3	-0.05137	-0.902166947	-0.920331314	-0.879919991	44.07754432	Lappet-faced vulture
LFVU	-0.056022588	-0.921228535	3	-0.05137	-0.902166947	-0.920331314	-0.879919991	44.07754432	Lappet-faced vulture
LFVU	-0.047785947	-0.884475844	3	-0.05137	-0.902166947	-0.920331314	-0.879919991	44.07754432	Lappet-faced vulture
LFVU	-0.056643754	-0.923481168	3	-0.05137	-0.902166947	-0.920331314	-0.879919991	44.07754432	Lappet-faced vulture
LFVU	-0.046003356	-0.87454868	3	-0.05137	-0.902166947	-0.920331314	-0.879919991	44.07754432	Lappet-faced vulture
LFVU	-0.054875723	-0.91689795	3	-0.05137	-0.902166947	-0.920331314	-0.879919991	44.07754432	Lappet-faced vulture
LFVU	-0.046639082	-0.878181095	3	-0.05137	-0.902166947	-0.920331314	-0.879919991	44.07754432	Lappet-faced vulture
LFVU	-0.055496889	-0.919271582	3	-0.05137	-0.902166947	-0.920331314	-0.879919991	44.07754432	Lappet-faced vulture
LFVU	-0.046789997	-0.879028185	3	-0.05137	-0.902166947	-0.920331314	-0.879919991	44.07754432	Lappet-faced vulture
LFVU	-0.055662364	-0.919892643	3	-0.05137	-0.902166947	-0.920331314	-0.879919991	44.07754432	Lappet-faced vulture
LFVU	-0.047425723	-0.882533746	3	-0.05137	-0.902166947	-0.920331314	-0.879919991	44.07754432	Lappet-faced vulture
LFVU	-0.05628353	-0.922182618	3	-0.05137	-0.902166947	-0.920331314	-0.879919991	44.07754432	Lappet-faced vulture
LFVU	-0.046471574	-0.877234086	3	-0.05137	-0.902166947	-0.920331314	-0.879919991	44.07754432	Lappet-faced vulture
LFVU	-0.055343941	-0.918693351	3	-0.05137	-0.902166947	-0.920331314	-0.879919991	44.07754432	Lappet-faced vulture
LFVU	-0.047107299	-0.880790467	3	-0.05137	-0.902166947	-0.920331314	-0.879919991	44.07754432	Lappet-faced vulture
LFVU	-0.055965107	-0.921016836	3	-0.05137	-0.902166947	-0.920331314	-0.879919991	44.07754432	Lappet-faced vulture
LFVU	-0.047256601	-0.881610976	3	-0.05137	-0.902166947	-0.920331314	-0.879919991	44.07754432	Lappet-faced vulture
LFVU	-0.056128967	-0.921618862	3	-0.05137	-0.902166947	-0.920331314	-0.879919991	44.07754432	Lappet-faced vulture
LFVU	-0.047892326	-0.885043349	3	-0.05137	-0.902166947	-0.920331314	-0.879919991	44.07754432	Lappet-faced vulture
LFVU	-0.056750134	-0.923860582	3	-0.05137	-0.902166947	-0.920331314	-0.879919991	44.07754432	Lappet-faced vulture
LFVU	-0.046109736	-0.875163802	3	-0.05137	-0.902166947	-0.920331314	-0.879919991	44.07754432	Lappet-faced vulture
LFVU	-0.054982102	-0.917309238	3	-0.05137	-0.902166947	-0.920331314	-0.879919991	44.07754432	Lappet-faced vulture
LFVU	-0.046745461	-0.878778804	3	-0.05137	-0.902166947	-0.920331314	-0.879919991	44.07754432	Lappet-faced vulture
LFVU	-0.055603269	-0.919671385	3	-0.05137	-0.902166947	-0.920331314	-0.879919991	44.07754432	Lappet-faced vulture
LFVU	-0.046896377	-0.879621831	3	-0.05137	-0.902166947	-0.920331314	-0.879919991	44.07754432	Lappet-faced vulture
LFVU	-0.055768744	-0.92028944	3	-0.05137	-0.902166947	-0.920331314	-0.879919991	44.07754432	Lappet-faced vulture
LFVU	-0.047532103	-0.883110574	3	-0.05137	-0.902166947	-0.920331314	-0.879919991	44.07754432	Lappet-faced vulture
LFVU	-0.05638991	-0.922568324	3	-0.05137	-0.902166947	-0.920331314	-0.879919991	44.07754432	Lappet-faced vulture
LFVU	-0.046331426	-0.876436229	3	-0.05137	-0.902166947	-0.920331314	-0.879919991	44.07754432	Lappet-faced vulture
LFVU	-0.055203792	-0.918159959	3	-0.05137	-0.902166947	-0.920331314	-0.879919991	44.07754432	Lappet-faced vulture
LFVU	-0.046967151	-0.880015204	3	-0.05137	-0.902166947	-0.920331314	-0.879919991	44.07754432	Lappet-faced vulture
LFVU	-0.055824958	-0.920498345	3	-0.05137	-0.902166947	-0.920331314	-0.879919991	44.07754432	Lappet-faced vulture
LFVU	-0.047116452	-0.880840928	3	-0.05137	-0.902166947	-0.920331314	-0.879919991	44.07754432	Lappet-faced vulture
LFVU	-0.055988819	-0.921104234	3	-0.05137	-0.902166947	-0.920331314	-0.879919991	44.07754432	Lappet-faced vulture
LFVU	-0.047752178	-0.884295125	3	-0.05137	-0.902166947	-0.920331314	-0.879919991	44.07754432	Lappet-faced vulture
LFVU	-0.056609985	-0.923360342	3	-0.05137	-0.902166947	-0.920331314	-0.879919991	44.07754432	Lappet-faced vulture
LFVU	-0.045969587	-0.874352799	3	-0.05137	-0.902166947	-0.920331314	-0.879919991	44.07754432	Lappet-faced vulture
LFVU	-0.054841954	-0.916766974	3	-0.05137	-0.902166947	-0.920331314	-0.879919991	44.07754432	Lappet-faced vulture
LFVU	-0.046605313	-0.877990759	3	-0.05137	-0.902166947	-0.920331314	-0.879919991	44.07754432	Lappet-faced vulture
LFVU	-0.05546312	-0.919144264	3	-0.05137	-0.902166947	-0.920331314	-0.879919991	44.07754432	Lappet-faced vulture
LFVU	-0.046756229	-0.878839142	3	-0.05137	-0.902166947	-0.920331314	-0.879919991	44.07754432	Lappet-faced vulture
LFVU	-0.055628595	-0.919766283	3	-0.05137	-0.902166947	-0.920331314	-0.879919991	44.07754432	Lappet-faced vulture
LFVU	-0.047391954	-0.882350059	3	-0.05137	-0.902166947	-0.920331314	-0.879919991	44.07754432	Lappet-faced vulture
LFVU	-0.056249762	-0.922059788	3	-0.05137	-0.902166947	-0.920331314	-0.879919991	44.07754432	Lappet-faced vulture
LFVU	-0.046437814	-0.877042357	3	-0.05137	-0.902166947	-0.920331314	-0.879919991	44.07754432	Lappet-faced vulture
LFVU	-0.055310181	-0.918565177	3	-0.05137	-0.902166947	-0.920331314	-0.879919991	44.07754432	Lappet-faced vulture
LFVU	-0.04707354	-0.880604167	3	-0.05137	-0.902166947	-0.920331314	-0.879919991	44.07754432	Lappet-faced vulture
LFVU	-0.055931347	-0.920892243	3	-0.05137	-0.902166947	-0.920331314	-0.879919991	44.07754432	Lappet-faced vulture
LFVU	-0.047222841	-0.881425929	3	-0.05137	-0.902166947	-0.920331314	-0.879919991	44.07754432	Lappet-faced vulture
LFVU	-0.056095208	-0.921495197	3	-0.05137	-0.902166947	-0.920331314	-0.879919991	44.07754432	Lappet-faced vulture
LFVU	-0.047858567	-0.884863547	3	-0.05137	-0.902166947	-0.920331314	-0.879919991	44.07754432	Lappet-faced vulture
LFVU	-0.056716374	-0.923740375	3	-0.05137	-0.902166947	-0.920331314	-0.879919991	44.07754432	Lappet-faced vulture
LFVU	-0.046075976	-0.874968913	3	-0.05137	-0.902166947	-0.920331314	-0.879919991	44.07754432	Lappet-faced vulture
LFVU	-0.054948343	-0.917178932	3	-0.05137	-0.902166947	-0.920331314	-0.879919991	44.07754432	Lappet-faced vulture
LFVU	-0.046711702	-0.878589433	3	-0.05137	-0.902166947	-0.920331314	-0.879919991	44.07754432	Lappet-faced vulture
LFVU	-0.055569509	-0.919544717	3	-0.05137	-0.902166947	-0.920331314	-0.879919991	44.07754432	Lappet-faced vulture
LFVU	-0.046862617	-0.879433747	3	-0.05137	-0.902166947	-0.920331314	-0.879919991	44.07754432	Lappet-faced vulture
LFVU	-0.055734984	-0.920163725	3	-0.05137	-0.902166947	-0.920331314	-0.879919991	44.07754432	Lappet-faced vulture
LFVU	-0.047498343	-0.882927818	3	-0.05137	-0.902166947	-0.920331314	-0.879919991	44.07754432	Lappet-faced vulture
LFVU	-0.05635615	-0.922446123	3	-0.05137	-0.902166947	-0.920331314	-0.879919991	44.07754432	Lappet-faced vulture
LIBU	-0.013524509	-0.210207546	1	-0.01326812	-0.206642573	-0.225620234	-0.187145941	17.330439	Lizard buzzard
LIBU	-0.01800915	-0.270175409	1	-0.01326812	-0.206642573	-0.225620234	-0.187145941	17.330439	Lizard buzzard
LIBU	-0.008504268	-0.137580072	1	-0.01326812	-0.206642573	-0.225620234	-0.187145941	17.330439	Lizard buzzard
LIBU	-0.013011732	-0.20306244	1	-0.01326812	-0.206642573	-0.225620234	-0.187145941	17.330439	Lizard buzzard
MAEA	-0.050141793	-0.837227314	3	-0.06268	-0.898157877	-0.935564886	-0.839796963	35.28985686	Martial eagle
MAEA	-0.074601104	-0.935173224	3	-0.06268	-0.898157877	-0.935564886	-0.839796963	35.28985686	Martial eagle
MAEA	-0.049424859	-0.83283511	3	-0.06268	-0.898157877	-0.935564886	-0.839796963	35.28985686	Martial eagle
MAEA	-0.073919316	-0.933466275	3	-0.06268	-0.898157877	-0.935564886	-0.839796963	35.28985686	Martial eagle
MAEA	-0.051750302	-0.846677517	3	-0.06268	-0.898157877	-0.935564886	-0.839796963	35.28985686	Martial eagle
MAEA	-0.076209613	-0.939033457	3	-0.06268	-0.898157877	-0.935564886	-0.839796963	35.28985686	Martial eagle
MAEA	-0.051033368	-0.842533205	3	-0.06268	-0.898157877	-0.935564886	-0.839796963	35.28985686	Martial eagle
MAEA	-0.075527825	-0.93742532	3	-0.06268	-0.898157877	-0.935564886	-0.839796963	35.28985686	Martial eagle
MAEA	-0.049830801	-0.835336009	3	-0.06268	-0.898157877	-0.935564886	-0.839796963	35.28985686	Martial eagle
MAEA	-0.074290112	-0.934399959	3	-0.06268	-0.898157877	-0.935564886	-0.839796963	35.28985686	Martial eagle
MAEA	-0.049113867	-0.830894244	3	-0.06268	-0.898157877	-0.935564886	-0.839796963	35.28985686	Martial eagle
MAEA	-0.073608324	-0.932673236	3	-0.06268	-0.898157877	-0.935564886	-0.839796963	35.28985686	Martial eagle
MAEA	-0.051441737	-0.844906981	3	-0.06268	-0.898157877	-0.935564886	-0.839796963	35.28985686	Martial eagle
MAEA	-0.075901048	-0.93831068	3	-0.06268	-0.898157877	-0.935564886	-0.839796963	35.28985686	Martial eagle
MAEA	-0.050724803	-0.840716193	3	-0.06268	-0.898157877	-0.935564886	-0.839796963	35.28985686	Martial eagle
MAEA	-0.07521926	-0.936684029	3	-0.06268	-0.898157877	-0.935564886	-0.839796963	35.28985686	Martial eagle
MAEA	-0.050133277	-0.837175807	3	-0.06268	-0.898157877	-0.935564886	-0.839796963	35.28985686	Martial eagle
MAEA	-0.074592588	-0.935152169	3	-0.06268	-0.898157877	-0.935564886	-0.839796963	35.28985686	Martial eagle
MAEA	-0.049416343	-0.832782254	3	-0.06268	-0.898157877	-0.935564886	-0.839796963	35.28985686	Martial eagle
MAEA	-0.0739108	-0.933444681	3	-0.06268	-0.898157877	-0.935564886	-0.839796963	35.28985686	Martial eagle
MAEA	-0.051741786	-0.846628918	3	-0.06268	-0.898157877	-0.935564886	-0.839796963	35.28985686	Martial eagle
MAEA	-0.076201098	-0.93901362	3	-0.06268	-0.898157877	-0.935564886	-0.839796963	35.28985686	Martial eagle
MAEA	-0.051024853	-0.84248333	3	-0.06268	-0.898157877	-0.935564886	-0.839796963	35.28985686	Martial eagle
MAEA	-0.07551931	-0.937404975	3	-0.06268	-0.898157877	-0.935564886	-0.839796963	35.28985686	Martial eagle
MAEA	-0.049822285	-0.835283921	3	-0.06268	-0.898157877	-0.935564886	-0.839796963	35.28985686	Martial eagle
MAEA	-0.074281596	-0.934378659	3	-0.06268	-0.898157877	-0.935564886	-0.839796963	35.28985686	Martial eagle
MAEA	-0.049105351	-0.830840792	3	-0.06268	-0.898157877	-0.935564886	-0.839796963	35.28985686	Martial eagle
MAEA	-0.073599808	-0.932651392	3	-0.06268	-0.898157877	-0.935564886	-0.839796963	35.28985686	Martial eagle
MAEA	-0.051433221	-0.844857838	3	-0.06268	-0.898157877	-0.935564886	-0.839796963	35.28985686	Martial eagle
MAEA	-0.075892533	-0.938290616	3	-0.06268	-0.898157877	-0.935564886	-0.839796963	35.28985686	Martial eagle
MAEA	-0.050716288	-0.84066576	3	-0.06268	-0.898157877	-0.935564886	-0.839796963	35.28985686	Martial eagle
MAEA	-0.075210745	-0.93666345	3	-0.06268	-0.898157877	-0.935564886	-0.839796963	35.28985686	Martial eagle
MAEA	-0.05014929	-0.83727265	3	-0.06268	-0.898157877	-0.935564886	-0.839796963	35.28985686	Martial eagle
MAEA	-0.074608602	-0.935191757	3	-0.06268	-0.898157877	-0.935564886	-0.839796963	35.28985686	Martial eagle
MAEA	-0.049432357	-0.832881634	3	-0.06268	-0.898157877	-0.935564886	-0.839796963	35.28985686	Martial eagle
MAEA	-0.073926813	-0.933485281	3	-0.06268	-0.898157877	-0.935564886	-0.839796963	35.28985686	Martial eagle
MAEA	-0.0517578	-0.846720293	3	-0.06268	-0.898157877	-0.935564886	-0.839796963	35.28985686	Martial eagle
MAEA	-0.076217111	-0.939050916	3	-0.06268	-0.898157877	-0.935564886	-0.839796963	35.28985686	Martial eagle
MAEA	-0.051040866	-0.842577104	3	-0.06268	-0.898157877	-0.935564886	-0.839796963	35.28985686	Martial eagle
MAEA	-0.075535323	-0.937443227	3	-0.06268	-0.898157877	-0.935564886	-0.839796963	35.28985686	Martial eagle
MAEA	-0.049838299	-0.835381857	3	-0.06268	-0.898157877	-0.935564886	-0.839796963	35.28985686	Martial eagle
MAEA	-0.07429761	-0.934418706	3	-0.06268	-0.898157877	-0.935564886	-0.839796963	35.28985686	Martial eagle
MAEA	-0.049121365	-0.830941293	3	-0.06268	-0.898157877	-0.935564886	-0.839796963	35.28985686	Martial eagle
MAEA	-0.073615822	-0.932692463	3	-0.06268	-0.898157877	-0.935564886	-0.839796963	35.28985686	Martial eagle
MAEA	-0.051449235	-0.844950237	3	-0.06268	-0.898157877	-0.935564886	-0.839796963	35.28985686	Martial eagle
MAEA	-0.075908546	-0.938328341	3	-0.06268	-0.898157877	-0.935564886	-0.839796963	35.28985686	Martial eagle
MAEA	-0.050732301	-0.840760584	3	-0.06268	-0.898157877	-0.935564886	-0.839796963	35.28985686	Martial eagle
MAEA	-0.075226758	-0.936702142	3	-0.06268	-0.898157877	-0.935564886	-0.839796963	35.28985686	Martial eagle
MAEA	-0.050140775	-0.837221159	3	-0.06268	-0.898157877	-0.935564886	-0.839796963	35.28985686	Martial eagle
MAEA	-0.074600086	-0.935170708	3	-0.06268	-0.898157877	-0.935564886	-0.839796963	35.28985686	Martial eagle
MAEA	-0.049423841	-0.832828793	3	-0.06268	-0.898157877	-0.935564886	-0.839796963	35.28985686	Martial eagle
MAEA	-0.073918298	-0.933463694	3	-0.06268	-0.898157877	-0.935564886	-0.839796963	35.28985686	Martial eagle
MAEA	-0.051749284	-0.846671709	3	-0.06268	-0.898157877	-0.935564886	-0.839796963	35.28985686	Martial eagle
MAEA	-0.076208596	-0.939031086	3	-0.06268	-0.898157877	-0.935564886	-0.839796963	35.28985686	Martial eagle
MAEA	-0.05103235	-0.842527245	3	-0.06268	-0.898157877	-0.935564886	-0.839796963	35.28985686	Martial eagle
MAEA	-0.075526807	-0.937422889	3	-0.06268	-0.898157877	-0.935564886	-0.839796963	35.28985686	Martial eagle
MAEA	-0.049829783	-0.835329784	3	-0.06268	-0.898157877	-0.935564886	-0.839796963	35.28985686	Martial eagle
MAEA	-0.074289094	-0.934397413	3	-0.06268	-0.898157877	-0.935564886	-0.839796963	35.28985686	Martial eagle
MAEA	-0.049112849	-0.830887856	3	-0.06268	-0.898157877	-0.935564886	-0.839796963	35.28985686	Martial eagle
MAEA	-0.073607306	-0.932670625	3	-0.06268	-0.898157877	-0.935564886	-0.839796963	35.28985686	Martial eagle
MAEA	-0.051440719	-0.844901108	3	-0.06268	-0.898157877	-0.935564886	-0.839796963	35.28985686	Martial eagle
MAEA	-0.07590003	-0.938308282	3	-0.06268	-0.898157877	-0.935564886	-0.839796963	35.28985686	Martial eagle
MAEA	-0.050723785	-0.840710166	3	-0.06268	-0.898157877	-0.935564886	-0.839796963	35.28985686	Martial eagle
MAEA	-0.075218242	-0.93668157	3	-0.06268	-0.898157877	-0.935564886	-0.839796963	35.28985686	Martial eagle
MOHA	-0.039874308	-0.49474684	3	-0.04169	-0.510540552	-0.519460826	-0.50155191	16.77752896	Montagu's harrier
MOHA	-0.040627526	-0.501355969	3	-0.04169	-0.510540552	-0.519460826	-0.50155191	16.77752896	Montagu's harrier
MOHA	-0.040394008	-0.499315705	3	-0.04169	-0.510540552	-0.519460826	-0.50155191	16.77752896	Montagu's harrier
MOHA	-0.041146703	-0.505864067	3	-0.04169	-0.510540552	-0.519460826	-0.50155191	16.77752896	Montagu's harrier
MOHA	-0.039906779	-0.495033448	3	-0.04169	-0.510540552	-0.519460826	-0.50155191	16.77752896	Montagu's harrier
MOHA	-0.040659997	-0.50163905	3	-0.04169	-0.510540552	-0.519460826	-0.50155191	16.77752896	Montagu's harrier
MOHA	-0.040426479	-0.499599875	3	-0.04169	-0.510540552	-0.519460826	-0.50155191	16.77752896	Montagu's harrier
MOHA	-0.041179174	-0.506144741	3	-0.04169	-0.510540552	-0.519460826	-0.50155191	16.77752896	Montagu's harrier
MOHA	-0.039874198	-0.494745873	3	-0.04169	-0.510540552	-0.519460826	-0.50155191	16.77752896	Montagu's harrier
MOHA	-0.040627417	-0.501355014	3	-0.04169	-0.510540552	-0.519460826	-0.50155191	16.77752896	Montagu's harrier
MOHA	-0.040393898	-0.499314746	3	-0.04169	-0.510540552	-0.519460826	-0.50155191	16.77752896	Montagu's harrier
MOHA	-0.041146593	-0.50586312	3	-0.04169	-0.510540552	-0.519460826	-0.50155191	16.77752896	Montagu's harrier
MOHA	-0.039906669	-0.495032483	3	-0.04169	-0.510540552	-0.519460826	-0.50155191	16.77752896	Montagu's harrier
MOHA	-0.040659888	-0.501638097	3	-0.04169	-0.510540552	-0.519460826	-0.50155191	16.77752896	Montagu's harrier
MOHA	-0.04042637	-0.499598918	3	-0.04169	-0.510540552	-0.519460826	-0.50155191	16.77752896	Montagu's harrier
MOHA	-0.041179064	-0.506143795	3	-0.04169	-0.510540552	-0.519460826	-0.50155191	16.77752896	Montagu's harrier
MOHA	-0.041976029	-0.512985822	3	-0.04169	-0.510540552	-0.519460826	-0.50155191	16.77752896	Montagu's harrier
MOHA	-0.042729248	-0.51937026	3	-0.04169	-0.510540552	-0.519460826	-0.50155191	16.77752896	Montagu's harrier
MOHA	-0.042495729	-0.517399377	3	-0.04169	-0.510540552	-0.519460826	-0.50155191	16.77752896	Montagu's harrier
MOHA	-0.043248424	-0.523724995	3	-0.04169	-0.510540552	-0.519460826	-0.50155191	16.77752896	Montagu's harrier
MOHA	-0.0420085	-0.51326269	3	-0.04169	-0.510540552	-0.519460826	-0.50155191	16.77752896	Montagu's harrier
MOHA	-0.042761719	-0.519643713	3	-0.04169	-0.510540552	-0.519460826	-0.50155191	16.77752896	Montagu's harrier
MOHA	-0.0425282	-0.517673884	3	-0.04169	-0.510540552	-0.519460826	-0.50155191	16.77752896	Montagu's harrier
MOHA	-0.043280895	-0.523996117	3	-0.04169	-0.510540552	-0.519460826	-0.50155191	16.77752896	Montagu's harrier
MOHA	-0.04197592	-0.512984888	3	-0.04169	-0.510540552	-0.519460826	-0.50155191	16.77752896	Montagu's harrier
MOHA	-0.042729138	-0.519369337	3	-0.04169	-0.510540552	-0.519460826	-0.50155191	16.77752896	Montagu's harrier
MOHA	-0.04249562	-0.51739845	3	-0.04169	-0.510540552	-0.519460826	-0.50155191	16.77752896	Montagu's harrier
MOHA	-0.043248315	-0.52372408	3	-0.04169	-0.510540552	-0.519460826	-0.50155191	16.77752896	Montagu's harrier
MOHA	-0.042008391	-0.513261758	3	-0.04169	-0.510540552	-0.519460826	-0.50155191	16.77752896	Montagu's harrier
MOHA	-0.042761609	-0.519642792	3	-0.04169	-0.510540552	-0.519460826	-0.50155191	16.77752896	Montagu's harrier
MOHA	-0.042528091	-0.51767296	3	-0.04169	-0.510540552	-0.519460826	-0.50155191	16.77752896	Montagu's harrier
MOHA	-0.043280786	-0.523995204	3	-0.04169	-0.510540552	-0.519460826	-0.50155191	16.77752896	Montagu's harrier
MOHA	-0.040103282	-0.496764639	3	-0.04169	-0.510540552	-0.519460826	-0.50155191	16.77752896	Montagu's harrier
MOHA	-0.0408565	-0.503348934	3	-0.04169	-0.510540552	-0.519460826	-0.50155191	16.77752896	Montagu's harrier
MOHA	-0.040622982	-0.501316338	3	-0.04169	-0.510540552	-0.519460826	-0.50155191	16.77752896	Montagu's harrier
MOHA	-0.041375677	-0.507840082	3	-0.04169	-0.510540552	-0.519460826	-0.50155191	16.77752896	Montagu's harrier
MOHA	-0.040135753	-0.497050171	3	-0.04169	-0.510540552	-0.519460826	-0.50155191	16.77752896	Montagu's harrier
MOHA	-0.040888971	-0.503630951	3	-0.04169	-0.510540552	-0.519460826	-0.50155191	16.77752896	Montagu's harrier
MOHA	-0.040655453	-0.50159944	3	-0.04169	-0.510540552	-0.519460826	-0.50155191	16.77752896	Montagu's harrier
MOHA	-0.041408148	-0.5081197	3	-0.04169	-0.510540552	-0.519460826	-0.50155191	16.77752896	Montagu's harrier
MOHA	-0.040103172	-0.496763676	3	-0.04169	-0.510540552	-0.519460826	-0.50155191	16.77752896	Montagu's harrier
MOHA	-0.040856391	-0.503347982	3	-0.04169	-0.510540552	-0.519460826	-0.50155191	16.77752896	Montagu's harrier
MOHA	-0.040622872	-0.501315383	3	-0.04169	-0.510540552	-0.519460826	-0.50155191	16.77752896	Montagu's harrier
MOHA	-0.041375567	-0.507839138	3	-0.04169	-0.510540552	-0.519460826	-0.50155191	16.77752896	Montagu's harrier
MOHA	-0.040135643	-0.497049209	3	-0.04169	-0.510540552	-0.519460826	-0.50155191	16.77752896	Montagu's harrier
MOHA	-0.040888862	-0.503630001	3	-0.04169	-0.510540552	-0.519460826	-0.50155191	16.77752896	Montagu's harrier
MOHA	-0.040655343	-0.501598487	3	-0.04169	-0.510540552	-0.519460826	-0.50155191	16.77752896	Montagu's harrier
MOHA	-0.041408038	-0.508118758	3	-0.04169	-0.510540552	-0.519460826	-0.50155191	16.77752896	Montagu's harrier
MOHA	-0.04220243	-0.514913176	3	-0.04169	-0.510540552	-0.519460826	-0.50155191	16.77752896	Montagu's harrier
MOHA	-0.042955648	-0.521273841	3	-0.04169	-0.510540552	-0.519460826	-0.50155191	16.77752896	Montagu's harrier
MOHA	-0.04272213	-0.519310299	3	-0.04169	-0.510540552	-0.519460826	-0.50155191	16.77752896	Montagu's harrier
MOHA	-0.043474825	-0.52561235	3	-0.04169	-0.510540552	-0.519460826	-0.50155191	16.77752896	Montagu's harrier
MOHA	-0.042234901	-0.515189014	3	-0.04169	-0.510540552	-0.519460826	-0.50155191	16.77752896	Montagu's harrier
MOHA	-0.042988119	-0.521546275	3	-0.04169	-0.510540552	-0.519460826	-0.50155191	16.77752896	Montagu's harrier
MOHA	-0.042754601	-0.519583784	3	-0.04169	-0.510540552	-0.519460826	-0.50155191	16.77752896	Montagu's harrier
MOHA	-0.043507296	-0.525882462	3	-0.04169	-0.510540552	-0.519460826	-0.50155191	16.77752896	Montagu's harrier
MOHA	-0.04220232	-0.514912245	3	-0.04169	-0.510540552	-0.519460826	-0.50155191	16.77752896	Montagu's harrier
MOHA	-0.042955539	-0.521272921	3	-0.04169	-0.510540552	-0.519460826	-0.50155191	16.77752896	Montagu's harrier
MOHA	-0.04272202	-0.519309376	3	-0.04169	-0.510540552	-0.519460826	-0.50155191	16.77752896	Montagu's harrier
MOHA	-0.043474715	-0.525611439	3	-0.04169	-0.510540552	-0.519460826	-0.50155191	16.77752896	Montagu's harrier
MOHA	-0.042234791	-0.515188084	3	-0.04169	-0.510540552	-0.519460826	-0.50155191	16.77752896	Montagu's harrier
MOHA	-0.04298801	-0.521545358	3	-0.04169	-0.510540552	-0.519460826	-0.50155191	16.77752896	Montagu's harrier
MOHA	-0.042754492	-0.519582863	3	-0.04169	-0.510540552	-0.519460826	-0.50155191	16.77752896	Montagu's harrier
MOHA	-0.043507186	-0.525881553	3	-0.04169	-0.510540552	-0.519460826	-0.50155191	16.77752896	Montagu's harrier
PCGO	0.014524421	0.39811825	1	0.014494566	0.397162355	0.392583703	0.401757255	23.24052259	Pale chanting-goshawk
PCGO	0.014011024	0.381767468	1	0.014494566	0.397162355	0.392583703	0.401757255	23.24052259	Pale chanting-goshawk
PCGO	0.014978337	0.412728735	1	0.014494566	0.397162355	0.392583703	0.401757255	23.24052259	Pale chanting-goshawk
PCGO	0.01446471	0.396207085	1	0.014494566	0.397162355	0.392583703	0.401757255	23.24052259	Pale chanting-goshawk
PCGO	0.014524421	0.39811825	1	0.014494566	0.397162355	0.392583703	0.401757255	23.24052259	Pale chanting-goshawk
PCGO	0.014011024	0.381767468	1	0.014494566	0.397162355	0.392583703	0.401757255	23.24052259	Pale chanting-goshawk
PCGO	0.014978337	0.412728735	1	0.014494566	0.397162355	0.392583703	0.401757255	23.24052259	Pale chanting-goshawk
PCGO	0.01446471	0.396207085	1	0.014494566	0.397162355	0.392583703	0.401757255	23.24052259	Pale chanting-goshawk
PYFA	0.027319224	0.421647791	1	0.028326151	0.439944188	0.413334949	0.467047657	13.05310546	African pygmy-falcon
PYFA	0.025473425	0.388664958	1	0.028326151	0.439944188	0.413334949	0.467047657	13.05310546	African pygmy-falcon
PYFA	0.031185824	0.493098318	1	0.028326151	0.439944188	0.413334949	0.467047657	13.05310546	African pygmy-falcon
PYFA	0.029333078	0.458457803	1	0.028326151	0.439944188	0.413334949	0.467047657	13.05310546	African pygmy-falcon
RNFA	-0.024187118	-0.273442125	1	-0.023764996	-0.26933092	-0.27462468	-0.263999872	13.04654154	Red-necked falcon
RNFA	-0.022854894	-0.260393918	1	-0.023764996	-0.26933092	-0.27462468	-0.263999872	13.04654154	Red-necked falcon
RNFA	-0.024674432	-0.278161693	1	-0.023764996	-0.26933092	-0.27462468	-0.263999872	13.04654154	Red-necked falcon
RNFA	-0.023342874	-0.265198244	1	-0.023764996	-0.26933092	-0.27462468	-0.263999872	13.04654154	Red-necked falcon
RUVU	-0.079566804	-0.972465331	3	-0.08104	-0.974311514	-0.975862602	-0.972663196	43.32737131	R�ppell's vulture
RUVU	-0.079888917	-0.972879755	3	-0.08104	-0.974311514	-0.975862602	-0.972663196	43.32737131	R�ppell's vulture
RUVU	-0.082300756	-0.975794991	3	-0.08104	-0.974311514	-0.975862602	-0.972663196	43.32737131	R�ppell's vulture
RUVU	-0.082621751	-0.976159118	3	-0.08104	-0.974311514	-0.975862602	-0.972663196	43.32737131	R�ppell's vulture
RUVU	-0.079582956	-0.972486259	3	-0.08104	-0.974311514	-0.975862602	-0.972663196	43.32737131	R�ppell's vulture
RUVU	-0.079905069	-0.972900375	3	-0.08104	-0.974311514	-0.975862602	-0.972663196	43.32737131	R�ppell's vulture
RUVU	-0.082316909	-0.975813443	3	-0.08104	-0.974311514	-0.975862602	-0.972663196	43.32737131	R�ppell's vulture
RUVU	-0.082637903	-0.976177299	3	-0.08104	-0.974311514	-0.975862602	-0.972663196	43.32737131	R�ppell's vulture
RUVU	-0.079547323	-0.97244007	3	-0.08104	-0.974311514	-0.975862602	-0.972663196	43.32737131	R�ppell's vulture
RUVU	-0.079869436	-0.972854866	3	-0.08104	-0.974311514	-0.975862602	-0.972663196	43.32737131	R�ppell's vulture
RUVU	-0.082281275	-0.975772719	3	-0.08104	-0.974311514	-0.975862602	-0.972663196	43.32737131	R�ppell's vulture
RUVU	-0.08260227	-0.976137173	3	-0.08104	-0.974311514	-0.975862602	-0.972663196	43.32737131	R�ppell's vulture
RUVU	-0.079563488	-0.972461033	3	-0.08104	-0.974311514	-0.975862602	-0.972663196	43.32737131	R�ppell's vulture
RUVU	-0.079885601	-0.972875521	3	-0.08104	-0.974311514	-0.975862602	-0.972663196	43.32737131	R�ppell's vulture
RUVU	-0.08229744	-0.975791202	3	-0.08104	-0.974311514	-0.975862602	-0.972663196	43.32737131	R�ppell's vulture
RUVU	-0.082618435	-0.976155384	3	-0.08104	-0.974311514	-0.975862602	-0.972663196	43.32737131	R�ppell's vulture
RUVU	-0.079821726	-0.972793815	3	-0.08104	-0.974311514	-0.975862602	-0.972663196	43.32737131	R�ppell's vulture
RUVU	-0.080143839	-0.973203408	3	-0.08104	-0.974311514	-0.975862602	-0.972663196	43.32737131	R�ppell's vulture
RUVU	-0.082555679	-0.976084608	3	-0.08104	-0.974311514	-0.975862602	-0.972663196	43.32737131	R�ppell's vulture
RUVU	-0.082876673	-0.976444478	3	-0.08104	-0.974311514	-0.975862602	-0.972663196	43.32737131	R�ppell's vulture
RUVU	-0.079837878	-0.972814499	3	-0.08104	-0.974311514	-0.975862602	-0.972663196	43.32737131	R�ppell's vulture
RUVU	-0.080159992	-0.973223788	3	-0.08104	-0.974311514	-0.975862602	-0.972663196	43.32737131	R�ppell's vulture
RUVU	-0.082571831	-0.976102844	3	-0.08104	-0.974311514	-0.975862602	-0.972663196	43.32737131	R�ppell's vulture
RUVU	-0.082892825	-0.976462446	3	-0.08104	-0.974311514	-0.975862602	-0.972663196	43.32737131	R�ppell's vulture
RUVU	-0.079802245	-0.972768848	3	-0.08104	-0.974311514	-0.975862602	-0.972663196	43.32737131	R�ppell's vulture
RUVU	-0.080124358	-0.973178809	3	-0.08104	-0.974311514	-0.975862602	-0.972663196	43.32737131	R�ppell's vulture
RUVU	-0.082536198	-0.976062596	3	-0.08104	-0.974311514	-0.975862602	-0.972663196	43.32737131	R�ppell's vulture
RUVU	-0.082857192	-0.976422789	3	-0.08104	-0.974311514	-0.975862602	-0.972663196	43.32737131	R�ppell's vulture
RUVU	-0.07981841	-0.972789567	3	-0.08104	-0.974311514	-0.975862602	-0.972663196	43.32737131	R�ppell's vulture
RUVU	-0.080140524	-0.973199223	3	-0.08104	-0.974311514	-0.975862602	-0.972663196	43.32737131	R�ppell's vulture
RUVU	-0.082552363	-0.976080863	3	-0.08104	-0.974311514	-0.975862602	-0.972663196	43.32737131	R�ppell's vulture
RUVU	-0.082873357	-0.976440788	3	-0.08104	-0.974311514	-0.975862602	-0.972663196	43.32737131	R�ppell's vulture
RUVU	-0.079212625	-0.972002509	3	-0.08104	-0.974311514	-0.975862602	-0.972663196	43.32737131	R�ppell's vulture
RUVU	-0.079534738	-0.972423739	3	-0.08104	-0.974311514	-0.975862602	-0.972663196	43.32737131	R�ppell's vulture
RUVU	-0.081946578	-0.975386915	3	-0.08104	-0.974311514	-0.975862602	-0.972663196	43.32737131	R�ppell's vulture
RUVU	-0.082267572	-0.975757039	3	-0.08104	-0.974311514	-0.975862602	-0.972663196	43.32737131	R�ppell's vulture
RUVU	-0.079228777	-0.972023781	3	-0.08104	-0.974311514	-0.975862602	-0.972663196	43.32737131	R�ppell's vulture
RUVU	-0.079550891	-0.972444698	3	-0.08104	-0.974311514	-0.975862602	-0.972663196	43.32737131	R�ppell's vulture
RUVU	-0.08196273	-0.975405671	3	-0.08104	-0.974311514	-0.975862602	-0.972663196	43.32737131	R�ppell's vulture
RUVU	-0.082283724	-0.975775519	3	-0.08104	-0.974311514	-0.975862602	-0.972663196	43.32737131	R�ppell's vulture
RUVU	-0.079193144	-0.971976834	3	-0.08104	-0.974311514	-0.975862602	-0.972663196	43.32737131	R�ppell's vulture
RUVU	-0.079515257	-0.972398441	3	-0.08104	-0.974311514	-0.975862602	-0.972663196	43.32737131	R�ppell's vulture
RUVU	-0.081927097	-0.975364276	3	-0.08104	-0.974311514	-0.975862602	-0.972663196	43.32737131	R�ppell's vulture
RUVU	-0.082248091	-0.975734733	3	-0.08104	-0.974311514	-0.975862602	-0.972663196	43.32737131	R�ppell's vulture
RUVU	-0.079209309	-0.971998141	3	-0.08104	-0.974311514	-0.975862602	-0.972663196	43.32737131	R�ppell's vulture
RUVU	-0.079531423	-0.972419435	3	-0.08104	-0.974311514	-0.975862602	-0.972663196	43.32737131	R�ppell's vulture
RUVU	-0.081943262	-0.975383063	3	-0.08104	-0.974311514	-0.975862602	-0.972663196	43.32737131	R�ppell's vulture
RUVU	-0.082264256	-0.975753244	3	-0.08104	-0.974311514	-0.975862602	-0.972663196	43.32737131	R�ppell's vulture
RUVU	-0.079468377	-0.972337468	3	-0.08104	-0.974311514	-0.975862602	-0.972663196	43.32737131	R�ppell's vulture
RUVU	-0.079790491	-0.972753773	3	-0.08104	-0.974311514	-0.975862602	-0.972663196	43.32737131	R�ppell's vulture
RUVU	-0.08220233	-0.975682255	3	-0.08104	-0.974311514	-0.975862602	-0.972663196	43.32737131	R�ppell's vulture
RUVU	-0.082523324	-0.976048039	3	-0.08104	-0.974311514	-0.975862602	-0.972663196	43.32737131	R�ppell's vulture
RUVU	-0.07948453	-0.972358491	3	-0.08104	-0.974311514	-0.975862602	-0.972663196	43.32737131	R�ppell's vulture
RUVU	-0.079806643	-0.972774486	3	-0.08104	-0.974311514	-0.975862602	-0.972663196	43.32737131	R�ppell's vulture
RUVU	-0.082218482	-0.97570079	3	-0.08104	-0.974311514	-0.975862602	-0.972663196	43.32737131	R�ppell's vulture
RUVU	-0.082539476	-0.976066302	3	-0.08104	-0.974311514	-0.975862602	-0.972663196	43.32737131	R�ppell's vulture
RUVU	-0.079448897	-0.972312092	3	-0.08104	-0.974311514	-0.975862602	-0.972663196	43.32737131	R�ppell's vulture
RUVU	-0.07977101	-0.97272877	3	-0.08104	-0.974311514	-0.975862602	-0.972663196	43.32737131	R�ppell's vulture
RUVU	-0.082182849	-0.975659881	3	-0.08104	-0.974311514	-0.975862602	-0.972663196	43.32737131	R�ppell's vulture
RUVU	-0.082503843	-0.976025994	3	-0.08104	-0.974311514	-0.975862602	-0.972663196	43.32737131	R�ppell's vulture
RUVU	-0.079465062	-0.97233315	3	-0.08104	-0.974311514	-0.975862602	-0.972663196	43.32737131	R�ppell's vulture
RUVU	-0.079787175	-0.972749519	3	-0.08104	-0.974311514	-0.975862602	-0.972663196	43.32737131	R�ppell's vulture
RUVU	-0.082199014	-0.975678448	3	-0.08104	-0.974311514	-0.975862602	-0.972663196	43.32737131	R�ppell's vulture
RUVU	-0.082520008	-0.976044288	3	-0.08104	-0.974311514	-0.975862602	-0.972663196	43.32737131	R�ppell's vulture
SEBI	-0.060701351	-0.849102625	2	-0.06167	-0.853731992	-0.856622694	-0.850784977	30.19963191	Secretarybird
SEBI	-0.062031215	-0.855422909	2	-0.06167	-0.853731992	-0.856622694	-0.850784977	30.19963191	Secretarybird
SEBI	-0.061093029	-0.850991343	2	-0.06167	-0.853731992	-0.856622694	-0.850784977	30.19963191	Secretarybird
SEBI	-0.062421668	-0.857229436	2	-0.06167	-0.853731992	-0.856622694	-0.850784977	30.19963191	Secretarybird
SEBI	-0.061306923	-0.852013096	2	-0.06167	-0.853731992	-0.856622694	-0.850784977	30.19963191	Secretarybird
SEBI	-0.062636787	-0.858215393	2	-0.06167	-0.853731992	-0.856622694	-0.850784977	30.19963191	Secretarybird
SEBI	-0.061698601	-0.853866573	2	-0.06167	-0.853731992	-0.856622694	-0.850784977	30.19963191	Secretarybird
SEBI	-0.06302724	-0.859988165	2	-0.06167	-0.853731992	-0.856622694	-0.850784977	30.19963191	Secretarybird
SEBI	-0.06030515	-0.847168557	2	-0.06167	-0.853731992	-0.856622694	-0.850784977	30.19963191	Secretarybird
SEBI	-0.061635014	-0.853567205	2	-0.06167	-0.853731992	-0.856622694	-0.850784977	30.19963191	Secretarybird
SEBI	-0.060696828	-0.849080681	2	-0.06167	-0.853731992	-0.856622694	-0.850784977	30.19963191	Secretarybird
SEBI	-0.062025467	-0.855396151	2	-0.06167	-0.853731992	-0.856622694	-0.850784977	30.19963191	Secretarybird
SEBI	-0.060911189	-0.850117351	2	-0.06167	-0.853731992	-0.856622694	-0.850784977	30.19963191	Secretarybird
SEBI	-0.062241053	-0.856396507	2	-0.06167	-0.853731992	-0.856622694	-0.850784977	30.19963191	Secretarybird
SEBI	-0.061302867	-0.851993784	2	-0.06167	-0.853731992	-0.856622694	-0.850784977	30.19963191	Secretarybird
SEBI	-0.062631506	-0.858191268	2	-0.06167	-0.853731992	-0.856622694	-0.850784977	30.19963191	Secretarybird
SHIK	-0.040311605	-0.409116341	2	-0.04534	-0.447504752	-0.4926973	-0.398466542	12.7868568	Shikra
SHIK	-0.055457475	-0.517873431	2	-0.04534	-0.447504752	-0.4926973	-0.398466542	12.7868568	Shikra
SHIK	-0.035107441	-0.366809121	2	-0.04534	-0.447504752	-0.4926973	-0.398466542	12.7868568	Shikra
SHIK	-0.05036524	-0.483560451	2	-0.04534	-0.447504752	-0.4926973	-0.398466542	12.7868568	Shikra
SHIK	-0.040412275	-0.409908422	2	-0.04534	-0.447504752	-0.4926973	-0.398466542	12.7868568	Shikra
SHIK	-0.055558146	-0.51853008	2	-0.04534	-0.447504752	-0.4926973	-0.398466542	12.7868568	Shikra
SHIK	-0.035208111	-0.36765334	2	-0.04534	-0.447504752	-0.4926973	-0.398466542	12.7868568	Shikra
SHIK	-0.050465911	-0.484260065	2	-0.04534	-0.447504752	-0.4926973	-0.398466542	12.7868568	Shikra
SHIK	-0.04022284	-0.40841712	2	-0.04534	-0.447504752	-0.4926973	-0.398466542	12.7868568	Shikra
SHIK	-0.05536871	-0.517293755	2	-0.04534	-0.447504752	-0.4926973	-0.398466542	12.7868568	Shikra
SHIK	-0.035018676	-0.366063879	2	-0.04534	-0.447504752	-0.4926973	-0.398466542	12.7868568	Shikra
SHIK	-0.050276475	-0.48294285	2	-0.04534	-0.447504752	-0.4926973	-0.398466542	12.7868568	Shikra
SHIK	-0.040323545	-0.409210341	2	-0.04534	-0.447504752	-0.4926973	-0.398466542	12.7868568	Shikra
SHIK	-0.055469416	-0.51795136	2	-0.04534	-0.447504752	-0.4926973	-0.398466542	12.7868568	Shikra
SHIK	-0.035119381	-0.366909308	2	-0.04534	-0.447504752	-0.4926973	-0.398466542	12.7868568	Shikra
SHIK	-0.050377181	-0.483643478	2	-0.04534	-0.447504752	-0.4926973	-0.398466542	12.7868568	Shikra
STBU	-0.012391101	-0.297747635	2	-0.01293	-0.308529841	-0.314462804	-0.302547359	28.34841015	Eurasian buzzard
STBU	-0.013105624	-0.312009058	2	-0.01293	-0.308529841	-0.314462804	-0.302547359	28.34841015	Eurasian buzzard
STBU	-0.012685703	-0.303661924	2	-0.01293	-0.308529841	-0.314462804	-0.302547359	28.34841015	Eurasian buzzard
STBU	-0.013399665	-0.317796422	2	-0.01293	-0.308529841	-0.314462804	-0.302547359	28.34841015	Eurasian buzzard
STBU	-0.012419934	-0.298328621	2	-0.01293	-0.308529841	-0.314462804	-0.302547359	28.34841015	Eurasian buzzard
STBU	-0.013134458	-0.312578657	2	-0.01293	-0.308529841	-0.314462804	-0.302547359	28.34841015	Eurasian buzzard
STBU	-0.012714537	-0.304238188	2	-0.01293	-0.308529841	-0.314462804	-0.302547359	28.34841015	Eurasian buzzard
STBU	-0.013428499	-0.318361398	2	-0.01293	-0.308529841	-0.314462804	-0.302547359	28.34841015	Eurasian buzzard
STBU	-0.012428553	-0.298502186	2	-0.01293	-0.308529841	-0.314462804	-0.302547359	28.34841015	Eurasian buzzard
STBU	-0.013143076	-0.31274882	2	-0.01293	-0.308529841	-0.314462804	-0.302547359	28.34841015	Eurasian buzzard
STBU	-0.012723155	-0.304410343	2	-0.01293	-0.308529841	-0.314462804	-0.302547359	28.34841015	Eurasian buzzard
STBU	-0.013437117	-0.31853018	2	-0.01293	-0.308529841	-0.314462804	-0.302547359	28.34841015	Eurasian buzzard
STBU	-0.012457385	-0.299082534	2	-0.01293	-0.308529841	-0.314462804	-0.302547359	28.34841015	Eurasian buzzard
STBU	-0.013171908	-0.313317793	2	-0.01293	-0.308529841	-0.314462804	-0.302547359	28.34841015	Eurasian buzzard
STBU	-0.012751987	-0.304985975	2	-0.01293	-0.308529841	-0.314462804	-0.302547359	28.34841015	Eurasian buzzard
STBU	-0.013465949	-0.319094535	2	-0.01293	-0.308529841	-0.314462804	-0.302547359	28.34841015	Eurasian buzzard
STEA	-0.054296178	-0.904459032	3	-0.05504	-0.907569368	-0.912614034	-0.902240791	42.06295866	Steppe eagle
STEA	-0.05433829	-0.904637823	3	-0.05504	-0.907569368	-0.912614034	-0.902240791	42.06295866	Steppe eagle
STEA	-0.054258982	-0.904300842	3	-0.05504	-0.907569368	-0.912614034	-0.902240791	42.06295866	Steppe eagle
STEA	-0.054301142	-0.904480125	3	-0.05504	-0.907569368	-0.912614034	-0.902240791	42.06295866	Steppe eagle
STEA	-0.057516826	-0.917230234	3	-0.05504	-0.907569368	-0.912614034	-0.902240791	42.06295866	Steppe eagle
STEA	-0.057558939	-0.917385655	3	-0.05504	-0.907569368	-0.912614034	-0.902240791	42.06295866	Steppe eagle
STEA	-0.057479631	-0.917092721	3	-0.05504	-0.907569368	-0.912614034	-0.902240791	42.06295866	Steppe eagle
STEA	-0.057521791	-0.91724857	3	-0.05504	-0.907569368	-0.912614034	-0.902240791	42.06295866	Steppe eagle
STEA	-0.052673468	-0.89731479	3	-0.05504	-0.907569368	-0.912614034	-0.902240791	42.06295866	Steppe eagle
STEA	-0.05271558	-0.897506623	3	-0.05504	-0.907569368	-0.912614034	-0.902240791	42.06295866	Steppe eagle
STEA	-0.052636272	-0.897145063	3	-0.05504	-0.907569368	-0.912614034	-0.902240791	42.06295866	Steppe eagle
STEA	-0.052678432	-0.897337423	3	-0.05504	-0.907569368	-0.912614034	-0.902240791	42.06295866	Steppe eagle
STEA	-0.05590713	-0.911070651	3	-0.05504	-0.907569368	-0.912614034	-0.902240791	42.06295866	Steppe eagle
STEA	-0.055949242	-0.911237353	3	-0.05504	-0.907569368	-0.912614034	-0.902240791	42.06295866	Steppe eagle
STEA	-0.055869934	-0.910923157	3	-0.05504	-0.907569368	-0.912614034	-0.902240791	42.06295866	Steppe eagle
STEA	-0.055912094	-0.911090318	3	-0.05504	-0.907569368	-0.912614034	-0.902240791	42.06295866	Steppe eagle
STEA	-0.054217141	-0.904122589	3	-0.05504	-0.907569368	-0.912614034	-0.902240791	42.06295866	Steppe eagle
STEA	-0.054259253	-0.904301996	3	-0.05504	-0.907569368	-0.912614034	-0.902240791	42.06295866	Steppe eagle
STEA	-0.054179945	-0.903963856	3	-0.05504	-0.907569368	-0.912614034	-0.902240791	42.06295866	Steppe eagle
STEA	-0.054222105	-0.904143755	3	-0.05504	-0.907569368	-0.912614034	-0.902240791	42.06295866	Steppe eagle
STEA	-0.057437789	-0.916937767	3	-0.05504	-0.907569368	-0.912614034	-0.902240791	42.06295866	Steppe eagle
STEA	-0.057479902	-0.917093724	3	-0.05504	-0.907569368	-0.912614034	-0.902240791	42.06295866	Steppe eagle
STEA	-0.057400593	-0.91679978	3	-0.05504	-0.907569368	-0.912614034	-0.902240791	42.06295866	Steppe eagle
STEA	-0.057442754	-0.916956167	3	-0.05504	-0.907569368	-0.912614034	-0.902240791	42.06295866	Steppe eagle
STEA	-0.052594431	-0.89695381	3	-0.05504	-0.907569368	-0.912614034	-0.902240791	42.06295866	Steppe eagle
STEA	-0.052636543	-0.897146301	3	-0.05504	-0.907569368	-0.912614034	-0.902240791	42.06295866	Steppe eagle
STEA	-0.052557235	-0.896783501	3	-0.05504	-0.907569368	-0.912614034	-0.902240791	42.06295866	Steppe eagle
STEA	-0.052599395	-0.89697652	3	-0.05504	-0.907569368	-0.912614034	-0.902240791	42.06295866	Steppe eagle
STEA	-0.055828092	-0.910756955	3	-0.05504	-0.907569368	-0.912614034	-0.902240791	42.06295866	Steppe eagle
STEA	-0.055870205	-0.910924232	3	-0.05504	-0.907569368	-0.912614034	-0.902240791	42.06295866	Steppe eagle
STEA	-0.055790897	-0.910608954	3	-0.05504	-0.907569368	-0.912614034	-0.902240791	42.06295866	Steppe eagle
STEA	-0.055833057	-0.910776691	3	-0.05504	-0.907569368	-0.912614034	-0.902240791	42.06295866	Steppe eagle
STEA	-0.054245193	-0.904242136	3	-0.05504	-0.907569368	-0.912614034	-0.902240791	42.06295866	Steppe eagle
STEA	-0.054287306	-0.904421324	3	-0.05504	-0.907569368	-0.912614034	-0.902240791	42.06295866	Steppe eagle
STEA	-0.054207998	-0.904083596	3	-0.05504	-0.907569368	-0.912614034	-0.902240791	42.06295866	Steppe eagle
STEA	-0.054250158	-0.904263276	3	-0.05504	-0.907569368	-0.912614034	-0.902240791	42.06295866	Steppe eagle
STEA	-0.057465842	-0.917041688	3	-0.05504	-0.907569368	-0.912614034	-0.902240791	42.06295866	Steppe eagle
STEA	-0.057507954	-0.917197455	3	-0.05504	-0.907569368	-0.912614034	-0.902240791	42.06295866	Steppe eagle
STEA	-0.057428646	-0.91690387	3	-0.05504	-0.907569368	-0.912614034	-0.902240791	42.06295866	Steppe eagle
STEA	-0.057470806	-0.917060066	3	-0.05504	-0.907569368	-0.912614034	-0.902240791	42.06295866	Steppe eagle
STEA	-0.052622483	-0.897082076	3	-0.05504	-0.907569368	-0.912614034	-0.902240791	42.06295866	Steppe eagle
STEA	-0.052664596	-0.897274332	3	-0.05504	-0.907569368	-0.912614034	-0.902240791	42.06295866	Steppe eagle
STEA	-0.052585288	-0.896911973	3	-0.05504	-0.907569368	-0.912614034	-0.902240791	42.06295866	Steppe eagle
STEA	-0.052627448	-0.897104758	3	-0.05504	-0.907569368	-0.912614034	-0.902240791	42.06295866	Steppe eagle
STEA	-0.055856145	-0.91086842	3	-0.05504	-0.907569368	-0.912614034	-0.902240791	42.06295866	Steppe eagle
STEA	-0.055898258	-0.911035492	3	-0.05504	-0.907569368	-0.912614034	-0.902240791	42.06295866	Steppe eagle
STEA	-0.05581895	-0.910720598	3	-0.05504	-0.907569368	-0.912614034	-0.902240791	42.06295866	Steppe eagle
STEA	-0.05586111	-0.910888131	3	-0.05504	-0.907569368	-0.912614034	-0.902240791	42.06295866	Steppe eagle
STEA	-0.054166148	-0.903904914	3	-0.05504	-0.907569368	-0.912614034	-0.902240791	42.06295866	Steppe eagle
STEA	-0.054208261	-0.904084718	3	-0.05504	-0.907569368	-0.912614034	-0.902240791	42.06295866	Steppe eagle
STEA	-0.054128953	-0.903745829	3	-0.05504	-0.907569368	-0.912614034	-0.902240791	42.06295866	Steppe eagle
STEA	-0.054171113	-0.903926127	3	-0.05504	-0.907569368	-0.912614034	-0.902240791	42.06295866	Steppe eagle
STEA	-0.057386797	-0.916748542	3	-0.05504	-0.907569368	-0.912614034	-0.902240791	42.06295866	Steppe eagle
STEA	-0.05742891	-0.916904846	3	-0.05504	-0.907569368	-0.912614034	-0.902240791	42.06295866	Steppe eagle
STEA	-0.057349601	-0.916610248	3	-0.05504	-0.907569368	-0.912614034	-0.902240791	42.06295866	Steppe eagle
STEA	-0.057391761	-0.916766982	3	-0.05504	-0.907569368	-0.912614034	-0.902240791	42.06295866	Steppe eagle
STEA	-0.052543439	-0.896720261	3	-0.05504	-0.907569368	-0.912614034	-0.902240791	42.06295866	Steppe eagle
STEA	-0.052585551	-0.896913178	3	-0.05504	-0.907569368	-0.912614034	-0.902240791	42.06295866	Steppe eagle
STEA	-0.052506243	-0.896549575	3	-0.05504	-0.907569368	-0.912614034	-0.902240791	42.06295866	Steppe eagle
STEA	-0.052548403	-0.896743021	3	-0.05504	-0.907569368	-0.912614034	-0.902240791	42.06295866	Steppe eagle
STEA	-0.0557771	-0.910553997	3	-0.05504	-0.907569368	-0.912614034	-0.902240791	42.06295866	Steppe eagle
STEA	-0.055819213	-0.910721645	3	-0.05504	-0.907569368	-0.912614034	-0.902240791	42.06295866	Steppe eagle
STEA	-0.055739905	-0.910405666	3	-0.05504	-0.907569368	-0.912614034	-0.902240791	42.06295866	Steppe eagle
STEA	-0.055782065	-0.910573776	3	-0.05504	-0.907569368	-0.912614034	-0.902240791	42.06295866	Steppe eagle
STKI	-0.054641402	-0.477629577	2	-0.0544	-0.476085962	-0.481312461	-0.470811397	11.55663447	Scissor-tailed kite
STKI	-0.051888817	-0.459779539	2	-0.0544	-0.476085962	-0.481312461	-0.470811397	11.55663447	Scissor-tailed kite
STKI	-0.056901869	-0.491883604	2	-0.0544	-0.476085962	-0.481312461	-0.470811397	11.55663447	Scissor-tailed kite
STKI	-0.054155997	-0.474521479	2	-0.0544	-0.476085962	-0.481312461	-0.470811397	11.55663447	Scissor-tailed kite
STKI	-0.054665478	-0.477783303	2	-0.0544	-0.476085962	-0.481312461	-0.470811397	11.55663447	Scissor-tailed kite
STKI	-0.051912894	-0.459938055	2	-0.0544	-0.476085962	-0.481312461	-0.470811397	11.55663447	Scissor-tailed kite
STKI	-0.056925946	-0.492033493	2	-0.0544	-0.476085962	-0.481312461	-0.470811397	11.55663447	Scissor-tailed kite
STKI	-0.054180073	-0.47467604	2	-0.0544	-0.476085962	-0.481312461	-0.470811397	11.55663447	Scissor-tailed kite
STKI	-0.054620136	-0.477493765	2	-0.0544	-0.476085962	-0.481312461	-0.470811397	11.55663447	Scissor-tailed kite
STKI	-0.051867552	-0.459639494	2	-0.0544	-0.476085962	-0.481312461	-0.470811397	11.55663447	Scissor-tailed kite
STKI	-0.056880604	-0.491751182	2	-0.0544	-0.476085962	-0.481312461	-0.470811397	11.55663447	Scissor-tailed kite
STKI	-0.054134732	-0.474384929	2	-0.0544	-0.476085962	-0.481312461	-0.470811397	11.55663447	Scissor-tailed kite
STKI	-0.05464424	-0.477647701	2	-0.0544	-0.476085962	-0.481312461	-0.470811397	11.55663447	Scissor-tailed kite
STKI	-0.051891656	-0.459798227	2	-0.0544	-0.476085962	-0.481312461	-0.470811397	11.55663447	Scissor-tailed kite
STKI	-0.056904708	-0.491901276	2	-0.0544	-0.476085962	-0.481312461	-0.470811397	11.55663447	Scissor-tailed kite
STKI	-0.054158835	-0.474539701	2	-0.0544	-0.476085962	-0.481312461	-0.470811397	11.55663447	Scissor-tailed kite
STSE	-0.010784795	-0.252211289	1	-0.010683574	-0.250157697	-0.255956205	-0.244312078	26.80299067	Short-toed snake-eagle
STSE	-0.0115259	-0.267082939	1	-0.010683574	-0.250157697	-0.255956205	-0.244312078	26.80299067	Short-toed snake-eagle
STSE	-0.009840541	-0.232841816	1	-0.010683574	-0.250157697	-0.255956205	-0.244312078	26.80299067	Short-toed snake-eagle
STSE	-0.010582354	-0.248098676	1	-0.010683574	-0.250157697	-0.255956205	-0.244312078	26.80299067	Short-toed snake-eagle
TAEA	-0.023897399	-0.629666432	4	-0.02616	-0.663332205	-0.696034646	-0.627205992	41.06865595	Tawny eagle
TAEA	-0.028818864	-0.699089152	4	-0.02616	-0.663332205	-0.696034646	-0.627205992	41.06865595	Tawny eagle
TAEA	-0.023041747	-0.616097301	4	-0.02616	-0.663332205	-0.696034646	-0.627205992	41.06865595	Tawny eagle
TAEA	-0.02797196	-0.688122109	4	-0.02616	-0.663332205	-0.696034646	-0.627205992	41.06865595	Tawny eagle
TAEA	-0.023998779	-0.631242806	4	-0.02616	-0.663332205	-0.696034646	-0.627205992	41.06865595	Tawny eagle
TAEA	-0.028920245	-0.700376496	4	-0.02616	-0.663332205	-0.696034646	-0.627205992	41.06865595	Tawny eagle
TAEA	-0.023143128	-0.617730004	4	-0.02616	-0.663332205	-0.696034646	-0.627205992	41.06865595	Tawny eagle
TAEA	-0.028073341	-0.689455211	4	-0.02616	-0.663332205	-0.696034646	-0.627205992	41.06865595	Tawny eagle
TAEA	-0.02384549	-0.628856755	4	-0.02616	-0.663332205	-0.696034646	-0.627205992	41.06865595	Tawny eagle
TAEA	-0.028766956	-0.69842792	4	-0.02616	-0.663332205	-0.696034646	-0.627205992	41.06865595	Tawny eagle
TAEA	-0.022989839	-0.615258693	4	-0.02616	-0.663332205	-0.696034646	-0.627205992	41.06865595	Tawny eagle
TAEA	-0.027920052	-0.687437375	4	-0.02616	-0.663332205	-0.696034646	-0.627205992	41.06865595	Tawny eagle
TAEA	-0.023947104	-0.630440132	4	-0.02616	-0.663332205	-0.696034646	-0.627205992	41.06865595	Tawny eagle
TAEA	-0.02886857	-0.699720997	4	-0.02616	-0.663332205	-0.696034646	-0.627205992	41.06865595	Tawny eagle
TAEA	-0.023091453	-0.616898647	4	-0.02616	-0.663332205	-0.696034646	-0.627205992	41.06865595	Tawny eagle
TAEA	-0.028021666	-0.688776412	4	-0.02616	-0.663332205	-0.696034646	-0.627205992	41.06865595	Tawny eagle
TAEA	-0.02431619	-0.636136038	4	-0.02616	-0.663332205	-0.696034646	-0.627205992	41.06865595	Tawny eagle
TAEA	-0.029237656	-0.704372376	4	-0.02616	-0.663332205	-0.696034646	-0.627205992	41.06865595	Tawny eagle
TAEA	-0.023460539	-0.622798131	4	-0.02616	-0.663332205	-0.696034646	-0.627205992	41.06865595	Tawny eagle
TAEA	-0.028390752	-0.693593155	4	-0.02616	-0.663332205	-0.696034646	-0.627205992	41.06865595	Tawny eagle
TAEA	-0.024417571	-0.637685536	4	-0.02616	-0.663332205	-0.696034646	-0.627205992	41.06865595	Tawny eagle
TAEA	-0.029339036	-0.705637661	4	-0.02616	-0.663332205	-0.696034646	-0.627205992	41.06865595	Tawny eagle
TAEA	-0.02356192	-0.624403023	4	-0.02616	-0.663332205	-0.696034646	-0.627205992	41.06865595	Tawny eagle
TAEA	-0.028492132	-0.694903435	4	-0.02616	-0.663332205	-0.696034646	-0.627205992	41.06865595	Tawny eagle
TAEA	-0.024264281	-0.635340164	4	-0.02616	-0.663332205	-0.696034646	-0.627205992	41.06865595	Tawny eagle
TAEA	-0.029185747	-0.703722472	4	-0.02616	-0.663332205	-0.696034646	-0.627205992	41.06865595	Tawny eagle
TAEA	-0.02340863	-0.621973807	4	-0.02616	-0.663332205	-0.696034646	-0.627205992	41.06865595	Tawny eagle
TAEA	-0.028338843	-0.692920143	4	-0.02616	-0.663332205	-0.696034646	-0.627205992	41.06865595	Tawny eagle
TAEA	-0.024365896	-0.636896548	4	-0.02616	-0.663332205	-0.696034646	-0.627205992	41.06865595	Tawny eagle
TAEA	-0.029287362	-0.704993394	4	-0.02616	-0.663332205	-0.696034646	-0.627205992	41.06865595	Tawny eagle
TAEA	-0.023510245	-0.623585828	4	-0.02616	-0.663332205	-0.696034646	-0.627205992	41.06865595	Tawny eagle
TAEA	-0.028440458	-0.694236257	4	-0.02616	-0.663332205	-0.696034646	-0.627205992	41.06865595	Tawny eagle
TAEA	-0.023899627	-0.629701144	4	-0.02616	-0.663332205	-0.696034646	-0.627205992	41.06865595	Tawny eagle
TAEA	-0.028821092	-0.6991175	4	-0.02616	-0.663332205	-0.696034646	-0.627205992	41.06865595	Tawny eagle
TAEA	-0.023043975	-0.616133253	4	-0.02616	-0.663332205	-0.696034646	-0.627205992	41.06865595	Tawny eagle
TAEA	-0.027974188	-0.688151464	4	-0.02616	-0.663332205	-0.696034646	-0.627205992	41.06865595	Tawny eagle
TAEA	-0.024001007	-0.631277373	4	-0.02616	-0.663332205	-0.696034646	-0.627205992	41.06865595	Tawny eagle
TAEA	-0.028922473	-0.700404725	4	-0.02616	-0.663332205	-0.696034646	-0.627205992	41.06865595	Tawny eagle
TAEA	-0.023145356	-0.617765808	4	-0.02616	-0.663332205	-0.696034646	-0.627205992	41.06865595	Tawny eagle
TAEA	-0.028075569	-0.689484444	4	-0.02616	-0.663332205	-0.696034646	-0.627205992	41.06865595	Tawny eagle
TAEA	-0.023847718	-0.628891541	4	-0.02616	-0.663332205	-0.696034646	-0.627205992	41.06865595	Tawny eagle
TAEA	-0.028769183	-0.698456328	4	-0.02616	-0.663332205	-0.696034646	-0.627205992	41.06865595	Tawny eagle
TAEA	-0.022992067	-0.615294722	4	-0.02616	-0.663332205	-0.696034646	-0.627205992	41.06865595	Tawny eagle
TAEA	-0.027922279	-0.687466793	4	-0.02616	-0.663332205	-0.696034646	-0.627205992	41.06865595	Tawny eagle
TAEA	-0.023949332	-0.630474773	4	-0.02616	-0.663332205	-0.696034646	-0.627205992	41.06865595	Tawny eagle
TAEA	-0.028870798	-0.699749287	4	-0.02616	-0.663332205	-0.696034646	-0.627205992	41.06865595	Tawny eagle
TAEA	-0.023093681	-0.616934526	4	-0.02616	-0.663332205	-0.696034646	-0.627205992	41.06865595	Tawny eagle
TAEA	-0.028023894	-0.688805707	4	-0.02616	-0.663332205	-0.696034646	-0.627205992	41.06865595	Tawny eagle
TAEA	-0.024318414	-0.636170094	4	-0.02616	-0.663332205	-0.696034646	-0.627205992	41.06865595	Tawny eagle
TAEA	-0.02923988	-0.704400185	4	-0.02616	-0.663332205	-0.696034646	-0.627205992	41.06865595	Tawny eagle
TAEA	-0.023462763	-0.622833404	4	-0.02616	-0.663332205	-0.696034646	-0.627205992	41.06865595	Tawny eagle
TAEA	-0.028392976	-0.693621954	4	-0.02616	-0.663332205	-0.696034646	-0.627205992	41.06865595	Tawny eagle
TAEA	-0.024419794	-0.637719451	4	-0.02616	-0.663332205	-0.696034646	-0.627205992	41.06865595	Tawny eagle
TAEA	-0.02934126	-0.705665354	4	-0.02616	-0.663332205	-0.696034646	-0.627205992	41.06865595	Tawny eagle
TAEA	-0.023564143	-0.62443815	4	-0.02616	-0.663332205	-0.696034646	-0.627205992	41.06865595	Tawny eagle
TAEA	-0.028494356	-0.694932113	4	-0.02616	-0.663332205	-0.696034646	-0.627205992	41.06865595	Tawny eagle
TAEA	-0.024266505	-0.635374293	4	-0.02616	-0.663332205	-0.696034646	-0.627205992	41.06865595	Tawny eagle
TAEA	-0.029187971	-0.703750341	4	-0.02616	-0.663332205	-0.696034646	-0.627205992	41.06865595	Tawny eagle
TAEA	-0.023410854	-0.622009155	4	-0.02616	-0.663332205	-0.696034646	-0.627205992	41.06865595	Tawny eagle
TAEA	-0.028341067	-0.692949003	4	-0.02616	-0.663332205	-0.696034646	-0.627205992	41.06865595	Tawny eagle
TAEA	-0.02436812	-0.636930534	4	-0.02616	-0.663332205	-0.696034646	-0.627205992	41.06865595	Tawny eagle
TAEA	-0.029289585	-0.705021146	4	-0.02616	-0.663332205	-0.696034646	-0.627205992	41.06865595	Tawny eagle
TAEA	-0.023512469	-0.623621029	4	-0.02616	-0.663332205	-0.696034646	-0.627205992	41.06865595	Tawny eagle
TAEA	-0.028442681	-0.694264996	4	-0.02616	-0.663332205	-0.696034646	-0.627205992	41.06865595	Tawny eagle
TAEA	-0.023936058	-0.630268331	4	-0.02616	-0.663332205	-0.696034646	-0.627205992	41.06865595	Tawny eagle
TAEA	-0.028857524	-0.699580696	4	-0.02616	-0.663332205	-0.696034646	-0.627205992	41.06865595	Tawny eagle
TAEA	-0.023080407	-0.616720707	4	-0.02616	-0.663332205	-0.696034646	-0.627205992	41.06865595	Tawny eagle
TAEA	-0.02801062	-0.688631123	4	-0.02616	-0.663332205	-0.696034646	-0.627205992	41.06865595	Tawny eagle
TAEA	-0.024037439	-0.631842205	4	-0.02616	-0.663332205	-0.696034646	-0.627205992	41.06865595	Tawny eagle
TAEA	-0.028958905	-0.700865987	4	-0.02616	-0.663332205	-0.696034646	-0.627205992	41.06865595	Tawny eagle
TAEA	-0.023181788	-0.618350824	4	-0.02616	-0.663332205	-0.696034646	-0.627205992	41.06865595	Tawny eagle
TAEA	-0.028112001	-0.689962103	4	-0.02616	-0.663332205	-0.696034646	-0.627205992	41.06865595	Tawny eagle
TAEA	-0.02388415	-0.629459938	4	-0.02616	-0.663332205	-0.696034646	-0.627205992	41.06865595	Tawny eagle
TAEA	-0.028805615	-0.698920517	4	-0.02616	-0.663332205	-0.696034646	-0.627205992	41.06865595	Tawny eagle
TAEA	-0.023028498	-0.615883428	4	-0.02616	-0.663332205	-0.696034646	-0.627205992	41.06865595	Tawny eagle
TAEA	-0.027958711	-0.68794748	4	-0.02616	-0.663332205	-0.696034646	-0.627205992	41.06865595	Tawny eagle
TAEA	-0.023985764	-0.631040804	4	-0.02616	-0.663332205	-0.696034646	-0.627205992	41.06865595	Tawny eagle
TAEA	-0.02890723	-0.700211533	4	-0.02616	-0.663332205	-0.696034646	-0.627205992	41.06865595	Tawny eagle
TAEA	-0.023130113	-0.617520784	4	-0.02616	-0.663332205	-0.696034646	-0.627205992	41.06865595	Tawny eagle
[truncated: 513 more rows]
