# Supplementary material for: African savanna raptors show evidence of widespread population collapse and a growing dependence on protected areas
Source: Nat Ecol Evol. 2024 Jan 4;8(1):45–56. doi: 10.1038/s41559-023-02236-0 (PMC10781635; doi:10.1038/s41559-023-02236-0)
Supplement: Supplementary file 5 — Source data for bubble chart, showing change rates over three generation lengths, in relation to body mass. [file 41559_2023_2236_MOESM5_ESM.csv]

species	family	Regions	med3glch	mass
African hawk-eagle	Eagles	2	-0.914728218	1425
African harrier-hawk	Harrier-hawk	2	-0.575948016	652.5
Augur buzzard	Buzzards	1	-0.783843625	1110
Bateleur	Snake-eagles	4	-0.870702391	2385
Black-chested snake-eagle	Snake-eagles	2	0.149703436	1719
Booted eagle	Eagles	1	0.032665058	842.5
Brown snake-eagle	Snake-eagles	4	-0.546139201	2000
Black-winged kite	Kites	4	-0.321699111	259
Beaudouin's snake-eagle	Snake-eagles	1	-0.829834924	1750
Common kestrel	Falcons	2	-0.704302345	214
Dark chanting-goshawk	Chanting-goshawks	3	-0.411671254	758.5
Dickinson's kestrel	Falcons	1	-0.532125428	204.5
Eastern chanting-goshawk	Chanting-goshawks	1	1.158281963	642.5
Western marsh-harrier	Harriers	1	-0.039875554	658.75
Gabar goshawk	Chanting-goshawks	2	-0.208811803	167.5
Fox kestrel	Falcons	1	-0.330200201	275
Grasshopper buzzard	Buzzards	1	-0.316286848	340
Greater kestrel	Falcons	1	-0.105745668	235.5
Grey kestrel	Falcons	1	-0.245688261	238.75
Hooded vulture	Vultures	4	-0.671361167	2050
Black kite	Kites	4	-0.603025769	847
Lanner falcon	Falcons	2	-0.198801309	657.5
Long-crested eagle	Eagles	2	-0.78734687	1291.25
Lesser kestrel	Falcons	2	-0.653394857	152
Lappet-faced vulture	Vultures	3	-0.902166947	6780
Lizard buzzard	Chanting-goshawks	1	-0.206642573	288.25
Martial eagle	Eagles	3	-0.898157877	4605
Montagu's harrier	Harriers	3	-0.510540552	307.75
Pale chanting-goshawk	Chanting-goshawks	1	0.397162355	810.75
African pygmy-falcon	Falcons	1	0.439944188	58
Red-necked falcon	Falcons	1	-0.26933092	203
R�ppell's vulture	Vultures	3	-0.974311514	7900
Secretarybird	Secretarybird	2	-0.853731992	3285
Shikra	Sparrowhawks	2	-0.447504752	172.25
Eurasian buzzard	Buzzards	2	-0.308529841	863
Steppe eagle	Eagles	3	-0.907569368	3175
Scissor-tailed kite	Kites	2	-0.476085962	110
Short-toed snake-eagle	Snake-eagles	1	-0.250157697	1700
Tawny eagle	Eagles	4	-0.663332205	2350
Wahlberg's eagle	Eagles	3	-0.738068823	838
White-backed vulture	Vultures	4	-0.862483133	5675
White-headed vulture	Vultures	2	-0.89964624	4300
