# Supplementary material for: African savanna raptors show evidence of widespread population collapse and a growing dependence on protected areas
Source: Nat Ecol Evol. 2024 Jan 4;8(1):45–56. doi: 10.1038/s41559-023-02236-0 (PMC10781635; doi:10.1038/s41559-023-02236-0)
Supplement: Supplementary file 6 — Source data for Fig 4 showing: decline rates within regions, in relation to PA status; change rates in relation to body mass and PA status; modelled change rates within PAs and UPAs, in relation to body mass. [file 41559_2023_2236_MOESM6_ESM.xlsx]

## Sheet: Figure 4a
Species	study	studyNS	region	PAstatus	annchange	annchangePAstatus	mass	sizegroup
AHEA	bmn	1	w	PA	-0.0363675	-0.036	1425	L
AHHA	bmn	1	w	PA	-0.0196996	-0.02	652.5	SM
BATE	bmn	1	w	PA	-0.0142594	-0.014	2385	L
BOEA	bmn	1	w	PA	-0.00684244	-0.007	842.5	SM
BSEA	bmn	1	w	PA	-0.0239683	-0.024	2000	L
BSKI	bmn	1	w	PA	-0.0559668	-0.056	259	SM
BSSE	bmn	1	w	PA	-0.0255075	-0.026	1750	L
DCGO	bmn	1	w	PA	-0.00795316	-0.008	758.5	SM
EMHA	bmn	1	w	PA	0.00704807	0.007	658.75	SM
GAGO	bmn	1	w	PA	0.00212511	0.002	167.5	SM
FOKE	bmn	1	w	PA	0.00889105	0.009	275	SM
GRBU	bmn	1	w	PA	-0.0120801	-0.012	340	SM
GYKE	bmn	1	w	PA	-0.00739291	-0.007	238.75	SM
HOVU	bmn	1	w	PA	-0.0115097	-0.012	2050	L
KITES	bmn	1	w	PA	-0.018419	-0.018	847	SM
LAFA	bmn	1	w	PA	-0.0148277	-0.015	657.5	SM
LFVU	bmn	1	w	PA	-0.0150389	-0.015	6780	L
LIBU	bmn	1	w	PA	-0.0160097	-0.016	288.25	SM
MAEA	bmn	1	w	PA	-0.0211018	-0.021	4605	L
MOHA	bmn	1	w	PA	-0.0257338	-0.026	307.75	SM
RNFA	bmn	1	w	PA	-0.0511018	-0.051	203	SM
RUVU	bmn	1	w	PA	-0.00595622	-0.006	7900	L
SHIK	bmn	1	w	PA	-0.00384377	-0.004	172.25	SM
STKI	bmn	1	w	PA	-0.091969	-0.092	110	SM
TAEA	bmn	1	w	PA	-0.0319717	-0.032	2350	L
WAEA	bmn	1	w	PA	-0.00914235	-0.009	838	SM
WBVU	bmn	1	w	PA	-0.0211018	-0.021	5675	L
WHVU	bmn	1	w	PA	-0.0368201	-0.037	4300	L
AHEA	bmn	1	w	UPA	-0.0619789	-0.062	1425	L
AHHA	bmn	1	w	UPA	-0.0536389	-0.054	652.5	SM
BATE	bmn	1	w	UPA	-1	-1	2385	L
BOEA	bmn	1	w	UPA	0.00212511	0.002	842.5	SM
BSEA	bmn	1	w	UPA	-0.0581169	-0.058	2000	L
BSKI	bmn	1	w	UPA	-0.0131674	-0.013	259	SM
BSSE	bmn	1	w	UPA	-0.0779924	-0.078	1750	L
DCGO	bmn	1	w	UPA	-0.0265779	-0.027	758.5	SM
EMHA	bmn	1	w	UPA	-0.00283822	-0.003	658.75	SM
GAGO	bmn	1	w	UPA	-0.0196996	-0.02	167.5	SM
FOKE	bmn	1	w	UPA	-0.0312852	-0.031	275	SM
GRBU	bmn	1	w	UPA	-0.0257338	-0.026	340	SM
GYKE	bmn	1	w	UPA	-0.0277998	-0.028	238.75	SM
HOVU	bmn	1	w	UPA	-0.0182398	-0.018	2050	L
KITES	bmn	1	w	UPA	-0.0363506	-0.036	847	SM
LAFA	bmn	1	w	UPA	-0.01404	-0.014	657.5	SM
LFVU	bmn	1	w	UPA	-0.0984223	-0.098	6780	L
LIBU	bmn	1	w	UPA	-0.0123983	-0.012	288.25	SM
MAEA	bmn	1	w	UPA	-1	-1	4605	L
MOHA	bmn	1	w	UPA	-0.0417583	-0.042	307.75	SM
RNFA	bmn	1	w	UPA	-0.0231776	-0.023	203	SM
RUVU	bmn	1	w	UPA	-0.0937552	-0.094	7900	L
SHIK	bmn	1	w	UPA	-0.0441154	-0.044	172.25	SM
STKI	bmn	1	w	UPA	-0.0547583	-0.055	110	SM
TAEA	bmn	1	w	UPA	-0.0619789	-0.062	2350	L
WAEA	bmn	1	w	UPA	-1	-1	838	SM
WBVU	bmn	1	w	UPA	-0.101719	-0.102	5675	L
WHVU	bmn	1	w	UPA	-1	-1	4300	L
BATE	cam	2	w	PA	-0.0292229	-0.029	2385	L
BSEA	cam	2	w	PA	-0.559955	-0.56	2000	L
BSKI	cam	2	w	PA	0.0343845	0.034	259	SM
COKE	cam	2	w	PA	-0.0214853	-0.021	214	SM
DCGO	cam	2	w	PA	-0.0050001	-0.005	758.5	SM
HOVU	cam	2	w	PA	-0.0456456	-0.046	2050	L
KITES	cam	2	w	PA	0.0274688	0.027	847	SM
LCEA	cam	2	w	PA	-0.0430445	-0.043	1291.25	SM
MOHA	cam	2	w	PA	0.0527501	0.053	307.75	SM
RUVU	cam	2	w	PA	-0.0525371	-0.053	7900	L
STEA	cam	2	w	PA	-0.0160152	-0.016	3175	L
STKI	cam	2	w	PA	0.103127	0.103	110	SM
STSE	cam	2	w	PA	-0.0170226	-0.017	1700	L
TAEA	cam	2	w	PA	-0.0111024	-0.011	2350	L
WBVU	cam	2	w	PA	-0.0174488	-0.017	5675	L
BATE	cam	2	w	UPA	-0.0702884	-0.07	2385	L
BSEA	cam	2	w	UPA	-0.0427217	-0.043	2000	L
BSKI	cam	2	w	UPA	0.0402582	0.04	259	SM
COKE	cam	2	w	UPA	-0.0666795	-0.067	214	SM
DCGO	cam	2	w	UPA	-0.0243679	-0.024	758.5	SM
HOVU	cam	2	w	UPA	-0.0180725	-0.018	2050	L
KITES	cam	2	w	UPA	-0.0274376	-0.027	847	SM
LCEA	cam	2	w	UPA	-0.0459583	-0.046	1291.25	SM
MOHA	cam	2	w	UPA	0.00274912	0.003	307.75	SM
RUVU	cam	2	w	UPA	-0.0472915	-0.047	7900	L
STEA	cam	2	w	UPA	-0.0205999	-0.021	3175	L
STKI	cam	2	w	UPA	-0.0105587	-0.011	110	SM
STSE	cam	2	w	UPA	-0.00918716	-0.009	1700	L
TAEA	cam	2	w	UPA	-0.0388637	-0.039	2350	L
WBVU	cam	2	w	UPA	-0.0433303	-0.043	5675	L
AUBU	ken	3	e	PA	0.0406474	0.041	1110	SM
BATE	ken	3	e	PA	-0.011292	-0.011	2385	L
BCSE	ken	3	e	PA	-0.00709027	-0.007	1719	L
BSEA	ken	3	e	PA	-0.0110265	-0.011	2000	L
BSKI	ken	3	e	PA	0.0449347	0.045	259	SM
COKE	ken	3	e	PA	-0.00500986	-0.005	214	SM
ECGO	ken	3	e	PA	0.00987338	0.01	642.5	SM
HOVU	ken	3	e	PA	-0.0169766	-0.017	2050	L
KITES	ken	3	e	PA	0.0056663	0.006	847	SM
LCEA	ken	3	e	PA	0.0453479	0.045	1291.25	SM
LEKE	ken	3	e	PA	0.0368567	0.037	152	SM
LFVU	ken	3	e	PA	-0.0138333	-0.014	6780	L
MAEA	ken	3	e	PA	0.0223862	0.022	4605	L
MOHA	ken	3	e	PA	0.0494203	0.049	307.75	SM
PYFA	ken	3	e	PA	0.0157291	0.016	58	SM
RUVU	ken	3	e	PA	-0.0108345	-0.011	7900	L
SEBI	ken	3	e	PA	-0.00409447	-0.004	3285	L
STBU	ken	3	e	PA	0.051791	0.052	863	SM
STEA	ken	3	e	PA	-0.0220949	-0.022	3175	L
TAEA	ken	3	e	PA	0.0212847	0.021	2350	L
WAEA	ken	3	e	PA	-0.010522	-0.011	838	SM
WBVU	ken	3	e	PA	-0.0181673	-0.018	5675	L
AUBU	ken	3	e	UPA	-0.0593297	-0.059	1110	SM
BATE	ken	3	e	UPA	-0.0212946	-0.021	2385	L
BCSE	ken	3	e	UPA	-0.0140742	-0.014	1719	L
BSEA	ken	3	e	UPA	-0.00187335	-0.002	2000	L
BSKI	ken	3	e	UPA	-0.0358874	-0.036	259	SM
COKE	ken	3	e	UPA	-0.0939668	-0.094	214	SM
ECGO	ken	3	e	UPA	0.0416886	0.042	642.5	SM
HOVU	ken	3	e	UPA	-0.0619217	-0.062	2050	L
KITES	ken	3	e	UPA	-0.0181318	-0.018	847	SM
LCEA	ken	3	e	UPA	-0.0733187	-0.073	1291.25	SM
LEKE	ken	3	e	UPA	-0.0802173	-0.08	152	SM
LFVU	ken	3	e	UPA	-0.0327717	-0.033	6780	L
MAEA	ken	3	e	UPA	-0.0246762	-0.025	4605	L
MOHA	ken	3	e	UPA	-0.0902365	-0.09	307.75	SM
PYFA	ken	3	e	UPA	0.0324111	0.032	58	SM
RUVU	ken	3	e	UPA	-0.0031797	-0.003	7900	L
SEBI	ken	3	e	UPA	-0.0767355	-0.077	3285	L
STBU	ken	3	e	UPA	0.00477589	0.005	863	SM
STEA	ken	3	e	UPA	-0.0494694	-0.049	3175	L
TAEA	ken	3	e	UPA	-0.00503998	-0.005	2350	L
WAEA	ken	3	e	UPA	-0.0188481	-0.019	838	SM
WBVU	ken	3	e	UPA	-0.0378633	-0.038	5675	L
AHEA	bot	4	s	PA	-0.0590386	-0.059	1425	L
AHHA	bot	4	s	PA	-0.0493188	-0.049	652.5	SM
BATE	bot	4	s	PA	-0.0192034	-0.019	2385	L
BCSE	bot	4	s	PA	0.00344117	0.003	1719	L
BSEA	bot	4	s	PA	-0.0117192	-0.012	2000	L
BSKI	bot	4	s	PA	-0.0820602	-0.082	259	SM
DCGO	bot	4	s	PA	-0.0203785	-0.02	758.5	SM
DIKE	bot	4	s	PA	-0.0269865	-0.027	204.5	SM
GAGO	bot	4	s	PA	0.024494	0.024	167.5	SM
GRKE	bot	4	s	PA	-0.0057952	-0.006	235.5	SM
HOVU	bot	4	s	PA	-0.59044	-0.59	2050	L
KITES	bot	4	s	PA	-0.0678851	-0.068	847	SM
LAFA	bot	4	s	PA	-0.0142335	-0.014	657.5	SM
LEKE	bot	4	s	PA	-0.12011	-0.12	152	SM
LFVU	bot	4	s	PA	-0.0158555	-0.016	6780	L
MAEA	bot	4	s	PA	-0.0233359	-0.023	4605	L
PCGO	bot	4	s	PA	0.0177697	0.018	810.75	SM
SEBI	bot	4	s	PA	-0.0418771	-0.042	3285	L
SHIK	bot	4	s	PA	-0.0767918	-0.077	172.25	SM
STBU	bot	4	s	PA	-0.0129653	-0.013	863	SM
STEA	bot	4	s	PA	-0.103201	-0.103	3175	L
TAEA	bot	4	s	PA	0.00864759	0.009	2350	L
WAEA	bot	4	s	PA	-0.056414	-0.056	838	SM
WBVU	bot	4	s	PA	0.0134253	0.013	5675	L
WHVU	bot	4	s	PA	-0.113302	-0.113	4300	L
AHEA	bot	4	s	UPA	-0.61136	-0.611	1425	L
AHHA	bot	4	s	UPA	-0.010604	-0.011	652.5	SM
BATE	bot	4	s	UPA	-0.0366581	-0.037	2385	L
BCSE	bot	4	s	UPA	0.0281874	0.028	1719	L
BSEA	bot	4	s	UPA	0.0291773	0.029	2000	L
BSKI	bot	4	s	UPA	-0.0418969	-0.042	259	SM
DCGO	bot	4	s	UPA	-0.0105713	-0.011	758.5	SM
DIKE	bot	4	s	UPA	-0.120119	-0.12	204.5	SM
GAGO	bot	4	s	UPA	-0.0268533	-0.027	167.5	SM
GRKE	bot	4	s	UPA	-0.0100047	-0.01	235.5	SM
HOVU	bot	4	s	UPA	-0.0367362	-0.037	2050	L
KITES	bot	4	s	UPA	-0.0221693	-0.022	847	SM
LAFA	bot	4	s	UPA	-0.0178386	-0.018	657.5	SM
LEKE	bot	4	s	UPA	-0.088292	-0.088	152	SM
LFVU	bot	4	s	UPA	-0.036339	-0.036	6780	L
MAEA	bot	4	s	UPA	-0.0226673	-0.023	4605	L
PCGO	bot	4	s	UPA	0.0125306	0.013	810.75	SM
SEBI	bot	4	s	UPA	-0.0752703	-0.075	3285	L
SHIK	bot	4	s	UPA	-0.0808102	-0.081	172.25	SM
STBU	bot	4	s	UPA	-0.0294619	-0.029	863	SM
STEA	bot	4	s	UPA	-0.0658371	-0.066	3175	L
TAEA	bot	4	s	UPA	0.0187037	0.019	2350	L
WAEA	bot	4	s	UPA	-0.025377	-0.025	838	SM
WBVU	bot	4	s	UPA	-0.00968889	-0.01	5675	L
WHVU	bot	4	s	UPA	-0.0295044	-0.03	4300	L

## Sheet: Figure 4b
species	studies	med3glch	mean3glch	q13gl	q33gl	PAstatus	mass	sizegroup
AHEA	2	-0.786	-0.786	-0.822	-0.742	Protected	1425	L
AHHA	2	-0.537	-0.537	-0.609	-0.453	Protected	652.5	SM
AUBU	1	1.797	1.797	1.797	1.797	Protected	1110	SM
BATE	4	-0.526	-0.562	-0.621	-0.452	Protected	2385	L
BCSE	2	-0.047	-0.047	-0.11	0.021	Protected	1719	L
BOEA	1	-0.135	-0.135	-0.135	-0.135	Protected	842.5	SM
BSEA	4	-0.389	-0.989	-0.991	-0.272	Protected	2000	L
BSKI	4	-0.142	-0.188	-0.597	0.668	Protected	259	SM
BSSE	1	-0.492	-0.492	-0.492	-0.492	Protected	1750	L
COKE	2	-0.191	-0.191	-0.244	-0.136	Protected	214	SM
DCGO	3	-0.165	-0.223	-0.276	-0.137	Protected	758.5	SM
DIKE	1	-0.276	-0.276	-0.276	-0.276	Protected	204.5	SM
ECGO	1	0.248	0.248	0.248	0.248	Protected	642.5	SM
EMHA	1	0.147	0.147	0.147	0.147	Protected	658.75	SM
GAGO	2	0.218	0.218	0.121	0.322	Protected	167.5	SM
FOKE	1	0.122	0.122	0.122	0.122	Protected	275	SM
GRBU	1	-0.176	-0.176	-0.176	-0.176	Protected	340	SM
GRKE	1	-0.068	-0.068	-0.068	-0.068	Protected	235.5	SM
GYKE	1	-0.087	-0.087	-0.087	-0.087	Protected	238.75	SM
HOVU	4	-0.711	-0.999	-1	-0.459	Protected	2050	L
KITES	4	-0.163	-0.311	-0.581	0.36	Protected	847	SM
LAFA	2	-0.197	-0.197	-0.199	-0.195	Protected	657.5	SM
LCEA	2	0.027	0.027	-0.389	0.709	Protected	1291.25	SM
LEKE	2	-0.384	-0.384	-0.617	-0.027	Protected	152	SM
LFVU	3	-0.487	-0.484	-0.497	-0.473	Protected	6780	L
LIBU	1	-0.244	-0.244	-0.244	-0.244	Protected	288.25	SM
MAEA	3	-0.529	-0.229	-0.547	0.023	Protected	4605	L
MOHA	3	1.246	0.525	0.218	1.307	Protected	307.75	SM
PCGO	1	0.506	0.506	0.506	0.506	Protected	810.75	SM
PYFA	1	0.226	0.226	0.226	0.226	Protected	58	SM
RNFA	1	-0.496	-0.496	-0.496	-0.496	Protected	203	SM
RUVU	3	-0.376	-0.637	-0.752	-0.306	Protected	7900	L
SEBI	2	-0.505	-0.505	-0.631	-0.337	Protected	3285	L
SHIK	2	-0.409	-0.409	-0.538	-0.248	Protected	172.25	SM
STBU	2	0.725	0.725	0.096	1.696	Protected	863	SM
STEA	3	-0.609	-0.869	-0.934	-0.555	Protected	3175	L
STKI	2	0.066	0.066	-0.4	0.843	Protected	110	SM
STSE	1	-0.369	-0.369	-0.369	-0.369	Protected	1700	L
TAEA	4	-0.049	-0.126	-0.491	0.619	Protected	2350	L
WAEA	3	-0.215	-0.444	-0.54	-0.202	Protected	838	SM
WBVU	4	-0.51	-0.35	-0.531	-0.321	Protected	5675	L
WHVU	2	-0.913	-0.913	-0.955	-0.835	Protected	4300	L
AHEA	2	-1	-1	-1	-0.999	Unprotected	1425	L
AHHA	2	-0.512	-0.512	-0.618	-0.377	Unprotected	652.5	SM
AUBU	1	-0.794	-0.794	-0.794	-0.794	Unprotected	1110	SM
BATE	4	-0.912	-1	-1	-0.771	Unprotected	2385	L
BCSE	2	0.202	0.202	-0.088	0.579	Unprotected	1719	L
BOEA	1	0.046	0.046	0.046	0.046	Unprotected	842.5	SM
BSEA	4	-0.461	-0.398	-0.729	0.174	Unprotected	2000	L
BSKI	4	-0.295	-0.164	-0.415	0.003	Unprotected	259	SM
BSSE	1	-0.881	-0.881	-0.881	-0.881	Unprotected	1750	L
COKE	2	-0.737	-0.737	-0.766	-0.704	Unprotected	214	SM
DCGO	3	-0.427	-0.374	-0.442	-0.329	Unprotected	758.5	SM
DIKE	1	-0.78	-0.78	-0.78	-0.78	Unprotected	204.5	SM
ECGO	1	1.508	1.508	1.508	1.508	Unprotected	642.5	SM
EMHA	1	-0.054	-0.054	-0.054	-0.054	Unprotected	658.75	SM
GAGO	2	-0.296	-0.296	-0.315	-0.276	Unprotected	167.5	SM
FOKE	1	-0.338	-0.338	-0.338	-0.338	Unprotected	275	SM
GRBU	1	-0.339	-0.339	-0.339	-0.339	Unprotected	340	SM
GRKE	1	-0.115	-0.115	-0.115	-0.115	Unprotected	235.5	SM
GYKE	1	-0.292	-0.292	-0.292	-0.292	Unprotected	238.75	SM
HOVU	4	-0.663	-0.738	-0.82	-0.511	Unprotected	2050	L
KITES	4	-0.503	-0.52	-0.567	-0.449	Unprotected	847	SM
LAFA	2	-0.214	-0.214	-0.225	-0.203	Unprotected	657.5	SM
LCEA	2	-0.761	-0.761	-0.799	-0.718	Unprotected	1291.25	SM
LEKE	2	-0.633	-0.633	-0.642	-0.623	Unprotected	152	SM
LFVU	3	-0.804	-0.921	-0.954	-0.788	Unprotected	6780	L
LIBU	1	-0.194	-0.194	-0.194	-0.194	Unprotected	288.25	SM
MAEA	3	-0.586	-1	-1	-0.571	Unprotected	4605	L
MOHA	3	-0.511	-0.522	-0.682	-0.281	Unprotected	307.75	SM
PCGO	1	0.336	0.336	0.336	0.336	Unprotected	810.75	SM
PYFA	1	0.516	0.516	0.516	0.516	Unprotected	58	SM
RNFA	1	-0.264	-0.264	-0.264	-0.264	Unprotected	203	SM
RUVU	3	-0.877	-0.882	-0.958	-0.67	Unprotected	7900	L
SEBI	2	-0.908	-0.908	-0.909	-0.907	Unprotected	3285	L
SHIK	2	-0.562	-0.562	-0.613	-0.504	Unprotected	172.25	SM
STBU	2	-0.297	-0.297	-0.451	-0.102	Unprotected	863	SM
STEA	3	-0.882	-0.858	-0.918	-0.777	Unprotected	3175	L
STKI	2	-0.319	-0.319	-0.403	-0.223	Unprotected	110	SM
STSE	1	-0.219	-0.219	-0.219	-0.219	Unprotected	1700	L
TAEA	4	-0.598	-0.595	-0.847	0.037	Unprotected	2350	L
WAEA	3	-0.444	-1	-1	-0.4	Unprotected	838	SM
WBVU	4	-0.807	-0.859	-0.906	-0.711	Unprotected	5675	L
WHVU	2	-1	-1	-1	-1	Unprotected	4300	L

## Sheet: Figure 4c
species	med3glch	PAstatus	mass	sizegroup	region
AHEA	-0.786	Protected	1425	L	A
AHHA	-0.537	Protected	652.5	SM	A
AUBU	1.797	Protected	1110	SM	A
BATE	-0.526	Protected	2385	L	A
BCSE	-0.047	Protected	1719	L	A
BOEA	-0.135	Protected	842.5	SM	P
BSEA	-0.389	Protected	2000	L	A
BSKI	-0.142	Protected	259	SM	A
BSSE	-0.492	Protected	1750	L	A
COKE	-0.191	Protected	214	SM	AP
DCGO	-0.165	Protected	758.5	SM	A
DIKE	-0.276	Protected	204.5	SM	A
ECGO	0.248	Protected	642.5	SM	A
EMHA	0.147	Protected	658.75	SM	P
GAGO	0.218	Protected	167.5	SM	A
FOKE	0.122	Protected	275	SM	A
GRBU	-0.176	Protected	340	SM	A
GRKE	-0.068	Protected	235.5	SM	A
GYKE	-0.087	Protected	238.75	SM	A
HOVU	-0.711	Protected	2050	L	A
KITES	-0.163	Protected	847	SM	AP
LAFA	-0.197	Protected	657.5	SM	A
LCEA	0.027	Protected	1291.25	SM	A
LEKE	-0.384	Protected	152	SM	P
LFVU	-0.487	Protected	6780	L	A
LIBU	-0.244	Protected	288.25	SM	A
MAEA	-0.529	Protected	4605	L	A
MOHA	1.246	Protected	307.75	SM	P
PCGO	0.506	Protected	810.75	SM	A
PYFA	0.226	Protected	58	SM	A
RNFA	-0.496	Protected	203	SM	A
RUVU	-0.376	Protected	7900	L	A
SEBI	-0.505	Protected	3285	L	A
SHIK	-0.409	Protected	172.25	SM	A
STBU	0.725	Protected	863	SM	AP
STEA	-0.609	Protected	3175	L	P
STKI	0.066	Protected	110	SM	A
STSE	-0.369	Protected	1700	L	P
TAEA	-0.049	Protected	2350	L	A
WAEA	-0.215	Protected	838	SM	A
WBVU	-0.51	Protected	5675	L	A
WHVU	-0.913	Protected	4300	L	A
AHEA	-1	Unprotected	1425	L	A
AHHA	-0.512	Unprotected	652.5	SM	A
AUBU	-0.794	Unprotected	1110	SM	A
BATE	-0.912	Unprotected	2385	L	A
BCSE	0.202	Unprotected	1719	L	A
BOEA	0.046	Unprotected	842.5	SM	P
BSEA	-0.461	Unprotected	2000	L	A
BSKI	-0.295	Unprotected	259	SM	A
BSSE	-0.881	Unprotected	1750	L	A
COKE	-0.737	Unprotected	214	SM	AP
DCGO	-0.427	Unprotected	758.5	SM	A
DIKE	-0.78	Unprotected	204.5	SM	A
ECGO	1.508	Unprotected	642.5	SM	A
EMHA	-0.054	Unprotected	658.75	SM	P
GAGO	-0.296	Unprotected	167.5	SM	A
FOKE	-0.338	Unprotected	275	SM	A
GRBU	-0.339	Unprotected	340	SM	A
GRKE	-0.115	Unprotected	235.5	SM	A
GYKE	-0.292	Unprotected	238.75	SM	A
HOVU	-0.663	Unprotected	2050	L	A
KITES	-0.503	Unprotected	847	SM	AP
LAFA	-0.214	Unprotected	657.5	SM	A
LCEA	-0.761	Unprotected	1291.25	SM	A
LEKE	-0.633	Unprotected	152	SM	P
LFVU	-0.804	Unprotected	6780	L	A
LIBU	-0.194	Unprotected	288.25	SM	A
MAEA	-0.586	Unprotected	4605	L	A
MOHA	-0.511	Unprotected	307.75	SM	P
PCGO	0.336	Unprotected	810.75	SM	A
PYFA	0.516	Unprotected	58	SM	A
RNFA	-0.264	Unprotected	203	SM	A
RUVU	-0.877	Unprotected	7900	L	A
SEBI	-0.908	Unprotected	3285	L	A
SHIK	-0.562	Unprotected	172.25	SM	A
STBU	-0.297	Unprotected	863	SM	AP
STEA	-0.882	Unprotected	3175	L	P
STKI	-0.319	Unprotected	110	SM	A
STSE	-0.219	Unprotected	1700	L	P
TAEA	-0.598	Unprotected	2350	L	A
WAEA	-0.444	Unprotected	838	SM	A
WBVU	-0.807	Unprotected	5675	L	A
WHVU	-1	Unprotected	4300	L	A
