# Supplementary material for: African savanna raptors show evidence of widespread population collapse and a growing dependence on protected areas
Source: Nat Ecol Evol. 2024 Jan 4;8(1):45–56. doi: 10.1038/s41559-023-02236-0 (PMC10781635; doi:10.1038/s41559-023-02236-0)
Supplement: Supplementary file 7 — Source data for Fig. 5 showing change in PA dependency values in relation to body size class, and change in PA dependency in relation to change in abundance. [file 41559_2023_2236_MOESM7_ESM.xlsx]

## Sheet: Figure 5a
species	medPAdep	period	sizegroup
AHEA	0.680639	1969-1995	L
BATE	0.891333	1969-1995	L
BCSE	0.418785	1969-1995	L
BSEA	0.489242	1969-1995	L
BSSE	0.681818	1969-1995	L
HOVU	-0.455489	1969-1995	L
LFVU	0.232064	1969-1995	L
MAEA	0.428571	1969-1995	L
RUVU	0.775297	1969-1995	L
SEBI	0.0189235	1969-1995	L
STEA	0.822905	1969-1995	L
STSE	0.871922	1969-1995	L
TAEA	0.394252	1969-1995	L
WBVU	0.561412	1969-1995	L
WHVU	0.689613	1969-1995	L
AHHA	0.619676	1969-1995	SM
AUBU	-0.988511	1969-1995	SM
BOEA	0.3	1969-1995	SM
BSKI	-0.0707454	1969-1995	SM
COKE	-0.412741	1969-1995	SM
DCGO	-0.0277778	1969-1995	SM
DIKE	0.657387	1969-1995	SM
ECGO	0.81974	1969-1995	SM
EMHA	0.128205	1969-1995	SM
GAGO	0.282105	1969-1995	SM
FOKE	-0.847458	1969-1995	SM
GRBU	0.631579	1969-1995	SM
GRKE	0.16368	1969-1995	SM
GYKE	0.821429	1969-1995	SM
KITES	-0.177395	1969-1995	SM
LAFA	0.151525	1969-1995	SM
LCEA	-0.169858	1969-1995	SM
LEKE	0.0255846	1969-1995	SM
LIBU	0.877551	1969-1995	SM
MOHA	-0.222222	1969-1995	SM
PCGO	0.662132	1969-1995	SM
PYFA	0.809505	1969-1995	SM
RNFA	-0.266667	1969-1995	SM
SHIK	0.697975	1969-1995	SM
STBU	-0.379767	1969-1995	SM
STKI	-0.414398	1969-1995	SM
WAEA	0.624841	1969-1995	SM
AHEA	0.944444	2000-2020	L
BATE	0.962608	2000-2020	L
BCSE	0.346	2000-2020	L
BSEA	0.432221	2000-2020	L
BSSE	0.947368	2000-2020	L
HOVU	-0.733569	2000-2020	L
LFVU	0.831096	2000-2020	L
MAEA	0.938543	2000-2020	L
RUVU	0.694047	2000-2020	L
SEBI	0.849568	2000-2020	L
STEA	0.871017	2000-2020	L
STSE	0.836133	2000-2020	L
TAEA	0.697754	2000-2020	L
WBVU	0.831222	2000-2020	L
WHVU	0.199043	2000-2020	L
AHHA	0.393996	2000-2020	SM
AUBU	-0.344407	2000-2020	SM
BOEA	0.0625	2000-2020	SM
BSKI	0.323301	2000-2020	SM
COKE	0.827839	2000-2020	SM
DCGO	0.444444	2000-2020	SM
DIKE	0.962119	2000-2020	SM
ECGO	0.375895	2000-2020	SM
EMHA	0.367347	2000-2020	SM
GAGO	0.705395	2000-2020	SM
FOKE	-0.428571	2000-2020	SM
GRBU	0.765625	2000-2020	SM
GRKE	0.237853	2000-2020	SM
GYKE	0.909091	2000-2020	SM
KITES	-0.255839	2000-2020	SM
LAFA	0.15744	2000-2020	SM
LCEA	0.6647	2000-2020	SM
LEKE	0.90478	2000-2020	SM
LIBU	0.862069	2000-2020	SM
MOHA	0.781473	2000-2020	SM
PCGO	0.698221	2000-2020	SM
PYFA	0.634282	2000-2020	SM
RNFA	-0.714286	2000-2020	SM
SHIK	0.787362	2000-2020	SM
STBU	0.386235	2000-2020	SM
STKI	0.0114925	2000-2020	SM
WAEA	0.732527	2000-2020	SM

## Sheet: Figure 5b
species	medannch	medPAdepchange	sizegroup
AHEA	-0.07516	0.263805	L
AHHA	-0.03834	-0.225681	SM
AUBU	-0.0576143	0.644103	SM
BATE	-0.04522	0.0712747	L
BCSE	0.005347	-0.0727849	L
BOEA	0.00152047	-0.2375	SM
BSEA	-0.02843	-0.0570208	L
BSKI	-0.02719	0.394046	SM
BSSE	-0.0653855	0.26555	L
COKE	-0.0736	1.24058	SM
DCGO	-0.0232	0.472222	SM
DIKE	-0.0622468	0.304732	SM
ECGO	0.0347691	-0.443845	SM
EMHA	-0.00207523	0.239142	SM
GAGO	-0.0156	0.42329	SM
FOKE	-0.0304111	0.418886	SM
GRBU	-0.0236312	0.134046	SM
GRKE	-0.00918962	0.0741722	SM
GYKE	-0.0227575	0.0876623	SM
HOVU	-0.02813	-0.27808	L
KITES	-0.03265	-0.0784444	SM
LAFA	-0.01468	0.00591448	SM
LCEA	-0.06426	0.834558	SM
LEKE	-0.08893	0.879196	SM
LFVU	-0.05137	0.599033	L
LIBU	-0.0132681	-0.0154821	SM
MAEA	-0.06268	0.509971	L
MOHA	-0.04169	1.0037	SM
PCGO	0.0144946	0.0360884	SM
PYFA	0.0283262	-0.175223	SM
RNFA	-0.023765	-0.447619	SM
RUVU	-0.08104	-0.0812496	L
SEBI	-0.06167	0.830644	L
SHIK	-0.04534	0.0893865	SM
STBU	-0.01293	0.766003	SM
STEA	-0.05504	0.0481119	L
STKI	-0.0544	0.42589	SM
STSE	-0.0106836	-0.0357885	L
TAEA	-0.02616	0.303502	L
WAEA	-0.057	0.107687	SM
WBVU	-0.04881	0.26981	L
WHVU	-0.07088	-0.49057	L
